# Supplementary material for: Mechanism of the noncatalytic oxidation of soot using in situ transmission electron microscopy
Source: Nat Commun. 2023 Oct 6;14:6256. doi: 10.1038/s41467-023-41726-4 (PMC10558545; doi:10.1038/s41467-023-41726-4)
Supplement: Supplementary file 4 — Source Data [file 41467_2023_41726_MOESM4_ESM.xlsx]

## Sheet: Fig.1b
particle size
S1			S2			S3			S4
young	partially matured	mature	young	partially matured	mature	young	partially matured	mature	young	partially matured	mature
26.142	71.674	104.451	33.076	67.738	78.082	34.657	53.368	108.674	33.007	55.86	57.987
27.125	74.594	123.629	39.497	71.393	114.838	38.193	54.664	112.55	40.812	58.363	78.762
29.749	74.959	124.763	42.009	73.004	115.069	38.353	55.075	114.092	41.926	62.099	85.041
30.229	75.032	125.005	46.952	75.093	115.069	39.445	55.719	114.353	43.337	62.099	85.689
30.702	75.983	126.155	48.155	75.175	116.516	39.811	55.962	114.598	43.772	62.491	88.814
34.93	76.172	129.089	48.92	77.434	116.516	41.049	56.177	114.936	43.772	62.491	92.136
35.34	76.644	129.183	49.427	77.566	116.516	41.164	56.215	115.056	44.147	62.801	93.059
39.171	77.434	129.298	49.474	78.132	118.423	42.656	56.246	115.058	46.854	63.11	95.664
41.64	77.434	129.372	49.483	78.142	118.75	42.704	56.618	115.596	46.892	63.11	104.995
41.978	77.551	129.372	50.155	78.787	118.972	43.772	56.691	115.666	48.85	63.11	106.296
41.978	77.551	129.664	50.266	78.903	119.346	44.383	57.027	116.332	49.28	63.11	108.005
42.009	77.754	129.874	50.709	81.253	122.084	44.601	57.385	116.393	50.039	65.063	109.037
46.261	78.623	129.874	51.805	83.19	123.702	45.226	58.071	118.037	50.051	65.684	109.343
48.678	79.354	130.231	51.944	83.191	124.128	46.26	58.071	119.009	50.164	65.788	120.154
48.841	79.58	130.345	53.004	83.287	124.501	46.699	58.071	119.406	50.656	65.788	120.341
49.676	79.601	130.405	54.002	83.771	124.543	47.302	58.105	119.694	50.656	66.098	120.722
49.676	81.13	130.721	55.04	83.812	125.112	48.002	58.345	121	50.656	66.503	121.271
51.805	81.156	130.898	55.093	84.21	125.767	48.533	58.349	121.025	50.76	66.503	121.84
53.862	81.261	130.926	56.807	84.421	126.099	49.289	58.713	121.315	51.039	66.503	121.893
54.256	81.612	130.926	58.132	84.433	126.099	49.989	59.375	121.953	51.254	66.503	123.24
56.634	81.612	131.205	58.903	84.503	126.099	50.164	59.424	121.995	51.273	66.503	123.269
56.634	81.612	131.844	59.499	84.521	126.099	50.337	59.424	122.091	51.486	67.367	124.234
57.255	83.031	132.482	60.698	84.692	126.377	50.399	59.451	122.525	51.486	70.036	126.147
58.095	83.202	132.696	61.246	84.793	126.473	50.69	60.029	122.6	51.856	70.036	126.905
58.095	83.647	134.099	61.317	85.054	126.482	50.99	60.267	123.074	52.097	70.036	126.921
58.785	84.063	134.126	62.041	85.226	127.171	51.352	60.631	123.402	52.626	70.545	130.05
58.851	84.063	134.832	62.837	85.455	127.699	52.014	60.668	123.987	53.062	70.545	131.061
61.955	84.158	134.955	63.19	85.455	127.955	52.43	60.677	124.082	53.184	70.625	131.061
62.347	84.158	135.677	63.862	85.84	127.955	52.714	61.328	124.337	53.298	70.799	131.485
62.87	84.793	135.722	64.421	86.172	127.955	53.548	61.364	124.337	53.298	70.799	132.31
62.87	84.793	135.722	64.503	86.264	128.475	53.769	62.362	124.799	53.298	71.218	132.727
63.182	85.393	136.047	66.264	86.562	128.475	54.664	62.654	124.904	53.772	71.253	132.981
64.421	85.455	136.246	66.717	86.717	128.666	55.035	62.661	125.929	53.946	71.286	135.246
64.765	85.684	137.693	66.93	86.828	128.83	63.005	62.789	126.16	54.271	71.398	137.479
64.92	86.167	137.693	68.29	86.93	128.871	65.417	63.027	126.973	54.501	71.398	141.905
64.92	86.172	137.764	68.839	87.083	128.964		63.212	127.136	54.501	71.847	143.402
66.422	86.988	137.987	69.501	87.73	129.006		63.318	127.158	54.904	71.861	147.323
66.679	87.513	138.137	70.152	87.738	129.551		63.839	128.029	55.035	71.861	147.323
67.459	87.708	138.942	70.155	88.241	129.551		64.127	129.981	55.639	71.861	149.05
69.565	87.708	139.357	70.266	88.253	129.551		64.644	130.092	55.723	71.861	150.221
71.086	88.097	139.381	70.655	88.29	129.581		64.754	130.6	56.243	72.346	157.75
71.086	88.897	139.505	70.655	88.419	129.73		65.02	131.387	56.243	72.567	160.901
71.086	89.029	139.834	70.692	88.783	130.868		65.64	131.53	56.382	72.567	163.135
71.086	89.041	139.834	70.709	88.839	130.994		65.684	133.522	56.382	72.567	163.377
71.087	89.173	140.28	71.805	88.856	131.138		65.788	134.397	56.382	73.104	164.949
72.816	89.51	140.512	71.939	88.949	131.148		65.924	135.43	56.382	73.125	165.647
72.996	89.51	140.656	71.944	89.041	132.696		66.277	135.677	56.748	73.125	167.967
72.996	90.572	140.656	72.262	89.501	132.72		66.91	135.791	56.916	73.368	168.834
82.951	90.759	141.345	72.726	90.152	132.745		66.999	136.258	56.916	73.724	172.596
103.218	90.759	142.146	73.08	90.289	133.296		67.156	136.972	56.916	75.096	181.908
	92.477	142.333	73.156	90.456	133.434		67.503	137.272	56.926	75.096
	93.087	142.333	73.766	90.472	133.772		67.529	137.696	57.064	75.096
	93.642	142.357	74.002	90.692	134.255		67.663	138.067	57.367	75.213
	93.935	142.357	74.592	90.719	134.574		67.668	138.102	57.452	75.213
	93.935	142.487	75.04	91.246	135.172		68.008	138.289	57.452	75.55
	94.116	143.48	75.662	91.393	135.296		68.065	138.352	57.452	75.584
	94.761	143.713	75.915	91.939	135.296		68.194	138.537	57.544	76.381
	95.534	143.747	76.209	92.058	135.335		68.34	138.744	57.544	76.45
	95.688	143.958	76.363	92.105	135.34		68.359	139.761	57.544	76.926
	95.688	144.267	76.443	92.124	135.816		68.79	139.868	57.585	77.485
	95.956	144.387	76.482	92.224	135.942		68.821	140.089	57.585	78.125
	96.338	144.387	76.807	92.262	136.249		68.99	140.614	57.724	78.142
	96.338	144.911	76.904	92.269	136.401		68.994	142.302	57.724	78.352
	97.101	145.081	77.685	92.346	136.422		69.305	142.339	57.724	78.725
	97.101	145.378	79.354	92.726	137.172		69.386	143.326	58.071	78.842
	97.61	146.022	79.499	93.08	137.54		69.386	144.364	58.071	78.842
	98.379	146.022	80.133	93.156	137.544		69.457	145.775	58.363	78.983
	98.427	146.273	80.578	93.178	137.58		69.507	145.834	58.69	79.434
	98.546	146.279	80.631	93.303	137.693		70.017	146.066	58.78	79.434
	98.586	146.365	80.698	93.729	137.693		70.625	147.136	58.846	79.966
	98.599	147.118	80.874	93.766	137.693		70.625	147.788	58.856	80.141
	98.645	147.178	81.317	93.865	137.722		70.799	148.758	59.375	80.141
	98.759	147.356	81.385	93.865	138.984		70.987	150.96	59.397	80.141
	98.759	147.517	81.818	93.865	139.008		71.864	151.159	59.928	80.262
	98.759	148.099	82.041	94.138	139.666		72.029	151.38	59.928	80.262
	98.768	148.504	82.496	94.547	139.666		72.484	152.086	60.008	80.547
	99.063	148.504	82.837	94.592	139.872		72.567	153.298	60.008	80.623
	99.837	148.705	82.951	94.874	140.138		72.993	155.075	60.163	80.635
	99.861	148.744	83.31	95.299	140.218		73.125	158.013	60.163	80.635
	100.008	148.846	83.862	95.688	140.85		73.456	158.142	60.635	80.635
	100.008	149.205	84.158	96.112	140.925		73.893	159.022	61.033	80.671
	100.008	149.886	101.31	96.112	140.925		74.141	160.644	61.253	80.826
	100.422	150.103	104.533	96.414	141.25		74.363	161.994	61.253	81.043
	101.456	150.346	141.474	96.486	141.746		74.425	163.991	61.397	81.043
	101.88	150.485		96.498	141.97		74.425	163.991	61.787	81.043
	102.044	150.581		97.101	142.487		74.425	167.093	61.872	81.168
	102.489	150.858		97.114	142.638		74.951	167.967	61.976	81.168
	102.808	150.858		97.437	142.802		74.964	169.071	61.976	81.168
	103.317	151.258		97.437	143.872		75.047	170.065	63.212	81.243
	103.484	151.703		97.437	144.018		75.213	170.074	63.258	81.281
	103.484	151.733		97.518	144.096		75.348	175.034	63.719	81.476
	103.484	151.949		98.586	144.267		75.55	175.935	64.302	81.863
	103.712	152.546		98.759	144.443		75.584	178.354	64.436	82.006
	103.775	152.558		99.063	144.968		75.718	182.003	64.436	82.502
	104.364	152.738		99.596	145.286		75.757	186.038	64.578	82.521
	104.681	153.601		100.337	145.613		76.265	187.984	65.054	82.521
	104.816	155.154		100.48	145.632		76.824	189.855	65.054	83.113
	104.816	155.154		100.532	145.636		76.875	192.044	65.622	83.113
	104.816	155.695		100.736	145.972		76.903	194.928	66.126	83.113
	104.952	156.504		100.738	146.308		76.926	196.331	66.218	83.31
	105.008	156.729		100.922	146.312		77.523	200.998	66.86	83.652
	105.178	156.729		101.418	146.742		77.523		66.91	83.652
	105.178	156.758		101.62	147.382		77.523		66.91	83.652
	105.178	156.91		101.89	147.671		78.225		66.91	83.771
	105.178	158.328		102.018	147.788		78.225		66.91	83.801
	105.492	158.747		102.044	148.392		78.762		67.082	83.934
	105.662	158.955		102.086	148.678		79.434		67.082	84.077
	105.669	159.126		102.118	149.087		79.434		67.503	84.345
	106.415	159.927		102.339	149.184		79.434		67.529	84.345
	106.501	159.927		102.339	149.362		79.927		67.529	84.345
	106.501	159.967		102.339	150.088		79.966		67.529	84.421
	106.501	160.186		102.339	150.408		80.1		67.668	84.595
	106.955	160.196		102.601	150.587		80.1		68.194	85.048
	107.261	160.196		102.8	151.482		80.547		68.194	85.048
	107.261	161.137		103.256	151.949		80.547		68.25	85.048
	107.261	161.783		103.302	151.966		80.635		68.34	85.048
	108.094	162.911		103.484	152.353		80.635		68.34	85.094
	108.116	162.974		103.484	152.353		80.671		68.79	85.586
	108.269	163.39		103.566	152.69		80.671		68.79	85.661
	108.269	163.655		103.61	152.756		80.898		68.821	85.661
	108.391	163.757		103.7	152.886		81.168		68.994	85.689
	108.693	164.512		103.775	153.849		81.168		68.994	85.851
	108.693	164.782		103.888	153.966		81.901		69.34	85.851
	109.404	164.993		104.816	155.154		81.901		69.42	86.3
	109.514	165.647		104.816	155.154		81.913		69.42	86.445
	109.688	165.93		105.178	155.208		81.913		69.428	86.828
	110.104	166.87		105.654	155.508		81.913		69.428	86.828
	110.104	167.192		105.662	157.536		82.483		69.428	86.977
	110.139	167.359		105.662	157.69		82.989		69.507	87.201
	110.139	168.013		105.662	160.02		83.031		70.545	87.201
	110.282	168.814		106.008	160.368		83.113		70.545	87.379
	110.368	169.369		106.029	161.549		83.544		70.545	87.449
	110.436	169.369		106.478	161.678		83.652		70.625	87.522
	110.664	169.382		106.673	162.104		83.724		70.625	87.522
	111.283	169.621		106.955	162.732		83.724		71.245	87.556
	111.283	169.659		106.955	163.655		83.724		71.245	87.556
	111.733	169.803		106.955	163.748		83.724		71.286	88.119
	112.348	169.934		106.955	165.902		83.724		71.861	88.149
	112.503	171.351		106.955	165.902		83.801		71.973	88.238
	112.55	172.157		107.261	166.4		83.958		71.973	88.238
	112.878	172.527		107.261	166.592		83.988		72.111	88.691
	113.027	172.528		107.261	167.448		84.015		72.47	88.691
	113.326	172.731		107.261	167.79		84.163		72.47	88.763
	113.326	174.333		107.724	167.798		84.273		72.484	88.974
	113.747	175.71		107.757	168.722		84.345		73.368	89.384
	113.799	175.71		108.015	168.898		84.345		73.368	89.384
	114.659	176.268		108.269	169.196		84.421		73.816	89.384
	115.606	177.75		108.269	169.586		84.421		74.041	89.384
	115.666	177.824		108.269	170.142		84.421		74.202	89.384
	116.07	178.177		108.269	170.91		84.421		74.202	89.39
	116.257	178.215		108.269	170.91		84.595		74.299	89.933
	116.516	178.336		108.788	171.368		84.853		74.343	89.989
	116.516	179.801		108.788	172.344		84.966		74.343	90.063
	116.807	180.742		108.834	173.986		85.041		74.425	90.211
	116.855	183.002		108.957	176.322		85.048		74.603	91.082
	117.415	184.154		109.061	176.666		85.048		74.964	91.866
	117.857	184.157		109.175	177.61		85.22		75.044	91.924
	118.319	184.406		109.459	178.082		85.586		75.096	92.136
	118.319	185.61		109.459	181.296		85.586		75.096	92.418
	118.66	185.755		109.518	182.73		85.586		75.584	92.504
	118.791	185.755		109.573	184.248		85.586		75.584	92.74
	119.515	187.877		109.625	184.692		85.586		75.664	93.081
	119.708	188.025		109.625	187.604		85.615		75.664	93.156
	119.762	189.968		109.866	187.73		86.063		75.718	93.184
	119.762	190.393		110.08	191.376		86.207		75.757	93.729
	119.807	190.473		110.282	192.568		86.207		76.059	93.729
	119.839	190.632		110.282	194.216		86.3		76.204	93.802
	119.839	193.767		110.282	194.874		86.448		76.381	94.154
	119.875	193.982		110.432	197.518		86.696		76.926	94.154
	119.964	194.727		110.436	198.126		86.828		76.926	94.474
	120.069	194.727		110.436	200.674		86.828		77.025	95.053
	121.163	194.727		110.696	201.31		86.828		77.104	95.101
	121.359	195.002		110.87	202.086		86.86		77.646	95.101
	121.402	195.577		110.955	203.484		87.117		77.885	95.201
	122.704	195.717		111.463	206.673		87.201		77.929	95.658
	122.704	196.769		111.463	209.845		87.352		77.929	95.868
	122.874	198.839		111.535	210.038		87.449		78.095	95.885
	122.913	199.029		111.535	226.163		87.449		78.095	96.213
	122.913	200.608		111.733			87.449		78.125	96.26
	122.913	200.706		112.2			87.449		78.983	96.284
	123.001	200.725		112.556			87.501		79.076	96.489
	123.035	201.596		112.908			87.522		79.326	97.015
	123.073	202.458		113.06			87.556		79.382	97.015
	123.074	203.49		113.06			87.556		79.382	97.712
	123.585	205.322		113.297			87.556		79.398	98.077
	123.585	205.654		113.326			87.717		79.398	98.077
	123.593	208.52		113.326			87.864		79.434	98.147
	124.132	208.537		113.326			88.149		79.434	98.234
	124.342	208.857		113.786			88.691		80.002	98.699
	124.344	209.116		113.87			88.763		80.002	99.161
	124.543	210.337		113.998			88.763		80.1	99.389
	124.562	211.73		113.998			88.805		80.547	99.389
	125.409	213.064		114.544			88.805		81.3	99.406
	125.409	213.359		114.659			88.805		91.468	99.562
	125.409	213.549		114.921			88.805			100.409
	127.492	213.647		114.921			88.805			100.409
	127.492	214.832		114.921			89.042			100.631
	127.515	215.081		115.29			89.177			100.631
	127.55	215.165		115.296			89.384			100.633
	127.55	215.459		115.907			89.384			100.654
	127.575	215.459		116.264			89.39			100.881
	127.586	215.849		116.414			89.39			101.213
	127.943	217.83		116.42			89.626			101.321
	127.943	218.369		117.037			89.626			101.321
	128.475	220.714		117.037			90.004			101.462
	128.599	225.265		117.065			90.195			101.873
	129.342	226.404		117.065			90.471			101.906
	129.363	227.667		117.065			90.637			102.142
	131.246	228.803		117.065			90.72			102.956
	133.01	229.249		117.126			90.855			103.087
	134.392	232.125		117.173			91.346			103.097
	137.503	235.853		117.847			91.346			103.097
	160.852	236.155		118.112			91.346			103.097
	163.197	237.276		118.112			91.397			103.097
		237.7		118.255			91.96			103.097
		241.057		118.256			91.96			104.472
		242.527		118.256			92.477			105.095
		244.556		118.345			92.477			105.802
		247.125		118.378			92.487			105.808
		247.8		119.531			92.74			107.533
		250.94		119.839			93.039			107.912
		252.495		119.839			93.108			109.343
		252.495		119.839			93.108			109.895
		254.102		120.069			93.156			109.959
		260.613		120.215			93.156			110.018
		263.149		120.215			93.184			110.087
		264.913		120.31			93.184			110.574
		276.619		121.305			93.608			111.072
		279.912		121.305			93.729			111.072
		280.829		121.396			93.729			111.817
		288.394		121.402			93.769			112.439
		292.407		121.402			93.802			112.872
		308.714		121.822			93.933			113
		319.64		122.903			94.244			113.061
		326.453		123.073			94.35			113.089
		391.424		124.082			94.35			113.697
				125.674			94.381			113.747
				126.314			94.423			113.991
				126.638			94.971			113.991
				126.688			94.971			114.057
				130.176			95			114.353
				136.53			95.043			114.375
							95.101			114.598
							95.592			114.978
							95.658			114.978
							96.213			115.056
							96.262			115.18
							96.489			116.387
							96.833			116.387
							96.835			116.448
							96.835			116.92
							96.867			117.477
							96.867			118.099
							96.867			118.335
							96.905			118.734
							97.472			119.434
							97.526
							97.526
							97.526
							97.995
							98.077
							98.699
							98.699
							98.699
							98.839
							98.846
							99.32
							99.358
							99.389
							99.941
							100.035
							100.139
							100.459
							100.509
							100.625
							100.633
							100.644
							100.799
							100.825
							101.165
							101.864
							101.873
							101.906
							102.339
							102.484
							102.494
							102.742
							102.993
							103.193
							103.335
							103.456
							103.532
							103.983
							103.998
							104.165
							104.315
							104.363
							104.425
							104.425
							104.438
							104.883
							104.951
							104.98
							105.027
							105.047
							105.078
							105.213
							105.242
							105.348
							105.584
							105.584
							105.718
							105.757
							105.808
							106.222
							106.283
							106.296
							106.824
							106.875
							106.888
							106.903
							106.926
							106.969
							107.523
							107.523
							107.523
							107.533
							108.199
							108.225
							108.225
							108.73
							108.775
							108.959
							108.983
							109.33
							109.396
							109.434
							109.434
							109.434
							109.966
							109.966
							110.95
							111.237
							111.303
							111.817
							111.882
							111.946
							112.481
							113.063
							113.151
							113.201
							113.544
							113.752
							114.438
							114.799
							115.018
							115.71
							116.279
							117.917
							117.993
							118.712
							119.282
							120.009
							120.028
							120.031
							120.089
							120.237
							120.368
							120.666
							121.025
							121.83
							122.528
							124.514
							124.904
							125.563
							128.111
							128.111
							129.977
							133.088
							133.345
							133.677
							135.013
							135.081
							142.6

## Sheet: Fig.1c
O2/CH4	young	partially matured	mature
0.5	0.1	0.428	0.472
0.6	0.166667	0.480159	0.353175
0.7	0.0673077	0.738462	0.194231
0.8	0.388	0.512	0.1

## Sheet: Fig.2d
	M	C/H		fitting line				M	C/H
S4	2.95	5.43		M	C/H		young	2.23	4.057
S3	3.33	6.11		0	--		partially matured	3.73	7.035
S2	4.11	7.93		0.01001	0.01274		matured	5.61	10.887
S1	4.8	9.05		0.02002	0.02666
				0.03003	0.04107
				0.04004	0.0558
				0.05005	0.07077
				0.06006	0.08594
				0.07007	0.10128
				0.08008	0.11676
				0.09009	0.13236
				0.1001	0.14809
				0.11011	0.16391
				0.12012	0.17983
				0.13013	0.19584
				0.14014	0.21192
				0.15015	0.22808
				0.16016	0.24432
				0.17017	0.26062
				0.18018	0.27698
				0.19019	0.2934
				0.2002	0.30987
				0.21021	0.32641
				0.22022	0.34299
				0.23023	0.35962
				0.24024	0.3763
				0.25025	0.39303
				0.26026	0.40979
				0.27027	0.4266
				0.28028	0.44346
				0.29029	0.46035
				0.3003	0.47727
				0.31031	0.49424
				0.32032	0.51124
				0.33033	0.52828
				0.34034	0.54535
				0.35035	0.56245
				0.36036	0.57958
				0.37037	0.59675
				0.38038	0.61395
				0.39039	0.63117
				0.4004	0.64843
				0.41041	0.66571
				0.42042	0.68302
				0.43043	0.70035
				0.44044	0.71772
				0.45045	0.73511
				0.46046	0.75252
				0.47047	0.76996
				0.48048	0.78742
				0.49049	0.80491
				0.5005	0.82242
				0.51051	0.83995
				0.52052	0.85751
				0.53053	0.87509
				0.54054	0.89269
				0.55055	0.91031
				0.56056	0.92795
				0.57057	0.94561
				0.58058	0.96329
				0.59059	0.98099
				0.6006	0.99872
				0.61061	1.01646
				0.62062	1.03422
				0.63063	1.052
				0.64064	1.06979
				0.65065	1.08761
				0.66066	1.10544
				0.67067	1.12329
				0.68068	1.14116
				0.69069	1.15905
				0.7007	1.17695
				0.71071	1.19487
				0.72072	1.2128
				0.73073	1.23075
				0.74074	1.24872
				0.75075	1.26671
				0.76076	1.2847
				0.77077	1.30272
				0.78078	1.32075
				0.79079	1.33879
				0.8008	1.35685
				0.81081	1.37493
				0.82082	1.39302
				0.83083	1.41112
				0.84084	1.42924
				0.85085	1.44737
				0.86086	1.46552
				0.87087	1.48368
				0.88088	1.50185
				0.89089	1.52004
				0.9009	1.53824
				0.91091	1.55645
				0.92092	1.57468
				0.93093	1.59292
				0.94094	1.61117
				0.95095	1.62944
				0.96096	1.64771
				0.97097	1.666
				0.98098	1.6843
				0.99099	1.70262
				1.001	1.72095
				1.01101	1.73928
				1.02102	1.75763
				1.03103	1.776
				1.04104	1.79437
				1.05105	1.81275
				1.06106	1.83115
				1.07107	1.84956
				1.08108	1.86798
				1.09109	1.88641
				1.1011	1.90485
				1.11111	1.9233
				1.12112	1.94177
				1.13113	1.96024
				1.14114	1.97872
				1.15115	1.99722
				1.16116	2.01572
				1.17117	2.03424
				1.18118	2.05277
				1.19119	2.0713
				1.2012	2.08985
				1.21121	2.10841
				1.22122	2.12697
				1.23123	2.14555
				1.24124	2.16414
				1.25125	2.18273
				1.26126	2.20134
				1.27127	2.21996
				1.28128	2.23858
				1.29129	2.25722
				1.3013	2.27586
				1.31131	2.29451
				1.32132	2.31318
				1.33133	2.33185
				1.34134	2.35053
				1.35135	2.36922
				1.36136	2.38792
				1.37137	2.40663
				1.38138	2.42535
				1.39139	2.44407
				1.4014	2.46281
				1.41141	2.48155
				1.42142	2.5003
				1.43143	2.51907
				1.44144	2.53783
				1.45145	2.55661
				1.46146	2.5754
				1.47147	2.59419
				1.48148	2.613
				1.49149	2.63181
				1.5015	2.65063
				1.51151	2.66946
				1.52152	2.68829
				1.53153	2.70714
				1.54154	2.72599
				1.55155	2.74485
				1.56156	2.76372
				1.57157	2.78259
				1.58158	2.80148
				1.59159	2.82037
				1.6016	2.83927
				1.61161	2.85818
				1.62162	2.87709
				1.63163	2.89601
				1.64164	2.91494
				1.65165	2.93388
				1.66166	2.95283
				1.67167	2.97178
				1.68168	2.99074
				1.69169	3.00971
				1.7017	3.02868
				1.71171	3.04766
				1.72172	3.06665
				1.73173	3.08565
				1.74174	3.10465
				1.75175	3.12366
				1.76176	3.14268
				1.77177	3.16171
				1.78178	3.18074
				1.79179	3.19978
				1.8018	3.21882
				1.81181	3.23788
				1.82182	3.25694
				1.83183	3.276
				1.84184	3.29508
				1.85185	3.31416
				1.86186	3.33324
				1.87187	3.35234
				1.88188	3.37144
				1.89189	3.39054
				1.9019	3.40966
				1.91191	3.42878
				1.92192	3.4479
				1.93193	3.46703
				1.94194	3.48617
				1.95195	3.50532
				1.96196	3.52447
				1.97197	3.54363
				1.98198	3.5628
				1.99199	3.58197
				2.002	3.60114
				2.01201	3.62033
				2.02202	3.63952
				2.03203	3.65871
				2.04204	3.67792
				2.05205	3.69713
				2.06206	3.71634
				2.07207	3.73556
				2.08208	3.75479
				2.09209	3.77402
				2.1021	3.79326
				2.11211	3.8125
				2.12212	3.83175
				2.13213	3.85101
				2.14214	3.87027
				2.15215	3.88954
				2.16216	3.90882
				2.17217	3.9281
				2.18218	3.94738
				2.19219	3.96667
				2.2022	3.98597
				2.21221	4.00528
				2.22222	4.02458
				2.23223	4.0439
				2.24224	4.06322
				2.25225	4.08254
				2.26226	4.10188
				2.27227	4.12121
				2.28228	4.14056
				2.29229	4.1599
				2.3023	4.17926
				2.31231	4.19862
				2.32232	4.21798
				2.33233	4.23735
				2.34234	4.25673
				2.35235	4.27611
				2.36236	4.29549
				2.37237	4.31489
				2.38238	4.33428
				2.39239	4.35368
				2.4024	4.37309
				2.41241	4.39251
				2.42242	4.41192
				2.43243	4.43135
				2.44244	4.45078
				2.45245	4.47021
				2.46246	4.48965
				2.47247	4.50909
				2.48248	4.52854
				2.49249	4.548
				2.5025	4.56746
				2.51251	4.58692
				2.52252	4.60639
				2.53253	4.62586
				2.54254	4.64534
				2.55255	4.66483
				2.56256	4.68432
				2.57257	4.70381
				2.58258	4.72331
				2.59259	4.74282
				2.6026	4.76233
				2.61261	4.78184
				2.62262	4.80136
				2.63263	4.82088
				2.64264	4.84041
				2.65265	4.85995
				2.66266	4.87948
				2.67267	4.89903
				2.68268	4.91858
				2.69269	4.93813
				2.7027	4.95769
				2.71271	4.97725
				2.72272	4.99682
				2.73273	5.01639
				2.74274	5.03596
				2.75275	5.05555
				2.76276	5.07513
				2.77277	5.09472
				2.78278	5.11432
				2.79279	5.13392
				2.8028	5.15352
				2.81281	5.17313
				2.82282	5.19274
				2.83283	5.21236
				2.84284	5.23198
				2.85285	5.25161
				2.86286	5.27124
				2.87287	5.29088
				2.88288	5.31052
				2.89289	5.33016
				2.9029	5.34981
				2.91291	5.36946
				2.92292	5.38912
				2.93293	5.40878
				2.94294	5.42845
				2.95	5.44232
				2.95295	5.44812
				2.96296	5.4678
				2.97297	5.48748
				2.98298	5.50716
				2.99299	5.52685
				3.003	5.54654
				3.01301	5.56624
				3.02302	5.58594
				3.03303	5.60565
				3.04304	5.62536
				3.05305	5.64507
				3.06306	5.66479
				3.07307	5.68451
				3.08308	5.70424
				3.09309	5.72397
				3.1031	5.7437
				3.11311	5.76344
				3.12312	5.78319
				3.13313	5.80293
				3.14314	5.82269
				3.15315	5.84244
				3.16316	5.8622
				3.17317	5.88197
				3.18318	5.90173
				3.19319	5.92151
				3.2032	5.94128
				3.21321	5.96106
				3.22322	5.98085
				3.23323	6.00063
				3.24324	6.02043
				3.25325	6.04022
				3.26326	6.06002
				3.27327	6.07983
				3.28328	6.09963
				3.29329	6.11945
				3.3033	6.13926
				3.31331	6.15908
				3.32332	6.17891
				3.33	6.19213
				3.33333	6.19873
				3.34334	6.21856
				3.35335	6.2384
				3.36336	6.25824
				3.37337	6.27808
				3.38338	6.29793
				3.39339	6.31778
				3.4034	6.33763
				3.41341	6.35749
				3.42342	6.37735
				3.43343	6.39722
				3.44344	6.41709
				3.45345	6.43696
				3.46346	6.45684
				3.47347	6.47672
				3.48348	6.49661
				3.49349	6.5165
				3.5035	6.53639
				3.51351	6.55628
				3.52352	6.57618
				3.53353	6.59609
				3.54354	6.61599
				3.55355	6.6359
				3.56356	6.65582
				3.57357	6.67574
				3.58358	6.69566
				3.59359	6.71558
				3.6036	6.73551
				3.61361	6.75544
				3.62362	6.77538
				3.63363	6.79532
				3.64364	6.81526
				3.65365	6.83521
				3.66366	6.85516
				3.67367	6.87511
				3.68368	6.89507
				3.69369	6.91503
				3.7037	6.935
				3.71371	6.95496
				3.72372	6.97494
				3.73373	6.99491
				3.74374	7.01489
				3.75375	7.03487
				3.76376	7.05486
				3.77377	7.07485
				3.78378	7.09484
				3.79379	7.11484
				3.8038	7.13483
				3.81381	7.15484
				3.82382	7.17484
				3.83383	7.19485
				3.84384	7.21487
				3.85385	7.23488
				3.86386	7.2549
				3.87387	7.27493
				3.88388	7.29495
				3.89389	7.31498
				3.9039	7.33502
				3.91391	7.35505
				3.92392	7.37509
				3.93393	7.39514
				3.94394	7.41518
				3.95395	7.43523
				3.96396	7.45529
				3.97397	7.47534
				3.98398	7.4954
				3.99399	7.51547
				4.004	7.53553
				4.01401	7.5556
				4.02402	7.57567
				4.03403	7.59575
				4.04404	7.61583
				4.05405	7.63591
				4.06406	7.656
				4.07407	7.67609
				4.08408	7.69618
				4.09409	7.71628
				4.1041	7.73638
				4.11	7.74822
				4.11411	7.75648
				4.12412	7.77658
				4.13413	7.79669
				4.14414	7.8168
				4.15415	7.83692
				4.16416	7.85704
				4.17417	7.87716
				4.18418	7.89728
				4.19419	7.91741
				4.2042	7.93754
				4.21421	7.95767
				4.22422	7.97781
				4.23423	7.99795
				4.24424	8.01809
				4.25425	8.03824
				4.26426	8.05839
				4.27427	8.07854
				4.28428	8.0987
				4.29429	8.11885
				4.3043	8.13902
				4.31431	8.15918
				4.32432	8.17935
				4.33433	8.19952
				4.34434	8.21969
				4.35435	8.23987
				4.36436	8.26005
				4.37437	8.28023
				4.38438	8.30042
				4.39439	8.32061
				4.4044	8.3408
				4.41441	8.36099
				4.42442	8.38119
				4.43443	8.40139
				4.44444	8.4216
				4.45445	8.4418
				4.46446	8.46201
				4.47447	8.48223
				4.48448	8.50244
				4.49449	8.52266
				4.5045	8.54288
				4.51451	8.56311
				4.52452	8.58333
				4.53453	8.60356
				4.54454	8.6238
				4.55455	8.64403
				4.56456	8.66427
				4.57457	8.68451
				4.58458	8.70476
				4.59459	8.72501
				4.6046	8.74526
				4.61461	8.76551
				4.62462	8.78577
				4.63463	8.80603
				4.64464	8.82629
				4.65465	8.84655
				4.66466	8.86682
				4.67467	8.88709
				4.68468	8.90736
				4.69469	8.92764
				4.7047	8.94792
				4.71471	8.9682
				4.72472	8.98849
				4.73473	9.00877
				4.74474	9.02906
				4.75475	9.04936
				4.76476	9.06965
				4.77477	9.08995
				4.78478	9.11025
				4.79479	9.13056
				4.8	9.14112
				4.8048	9.15086
				4.81481	9.17117
				4.82482	9.19149
				4.83483	9.2118
				4.84484	9.23212
				4.85485	9.25244
				4.86486	9.27276
				4.87487	9.29309
				4.88488	9.31342
				4.89489	9.33375
				4.9049	9.35408
				4.91491	9.37442
				4.92492	9.39476
				4.93493	9.4151
				4.94494	9.43545
				4.95495	9.4558
				4.96496	9.47615
				4.97497	9.4965
				4.98498	9.51686
				4.99499	9.53721
				5.00501	9.55757
				5.01502	9.57794
				5.02503	9.59831
				5.03504	9.61867
				5.04505	9.63905
				5.05506	9.65942
				5.06507	9.6798
				5.07508	9.70018
				5.08509	9.72056
				5.0951	9.74094
				5.10511	9.76133
				5.11512	9.78172
				5.12513	9.80211
				5.13514	9.82251
				5.14515	9.84291
				5.15516	9.86331
				5.16517	9.88371
				5.17518	9.90412
				5.18519	9.92453
				5.1952	9.94494
				5.20521	9.96535
				5.21522	9.98577
				5.22523	10.0062
				5.23524	10.0266
				5.24525	10.047
				5.25526	10.0675
				5.26527	10.0879
				5.27528	10.1083
				5.28529	10.1288
				5.2953	10.1492
				5.30531	10.1696
				5.31532	10.1901
				5.32533	10.2105
				5.33534	10.231
				5.34535	10.2514
				5.35536	10.2719
				5.36537	10.2923
				5.37538	10.3128
				5.38539	10.3332
				5.3954	10.3537
				5.40541	10.3742
				5.41542	10.3946
				5.42543	10.4151
				5.43544	10.4356
				5.44545	10.456
				5.45546	10.4765
				5.46547	10.497
				5.47548	10.5175
				5.48549	10.538
				5.4955	10.5584
				5.50551	10.5789
				5.51552	10.5994
				5.52553	10.6199
				5.53554	10.6404
				5.54555	10.6609
				5.55556	10.6814
				5.56557	10.7019
				5.57558	10.7224
				5.58559	10.7429
				5.5956	10.7634
				5.60561	10.7839
				5.61562	10.8044
				5.62563	10.825
				5.63564	10.8455
				5.64565	10.866
				5.65566	10.8865
				5.66567	10.9071
				5.67568	10.9276
				5.68569	10.9481
				5.6957	10.9687
				5.70571	10.9892
				5.71572	11.0097
				5.72573	11.0303
				5.73574	11.0508
				5.74575	11.0714
				5.75576	11.0919
				5.76577	11.1125
				5.77578	11.133
				5.78579	11.1536
				5.7958	11.1741
				5.80581	11.1947
				5.81582	11.2152
				5.82583	11.2358
				5.83584	11.2564
				5.84585	11.2769
				5.85586	11.2975
				5.86587	11.3181
				5.87588	11.3387
				5.88589	11.3592
				5.8959	11.3798
				5.90591	11.4004
				5.91592	11.421
				5.92593	11.4416
				5.93594	11.4622
				5.94595	11.4828
				5.95596	11.5033
				5.96597	11.5239
				5.97598	11.5445
				5.98599	11.5651
				5.996	11.5858
				6.00601	11.6064
				6.01602	11.627
				6.02603	11.6476
				6.03604	11.6682
				6.04605	11.6888
				6.05606	11.7094
				6.06607	11.73
				6.07608	11.7507
				6.08609	11.7713
				6.0961	11.7919
				6.10611	11.8125
				6.11612	11.8332
				6.12613	11.8538
				6.13614	11.8744
				6.14615	11.8951
				6.15616	11.9157
				6.16617	11.9363
				6.17618	11.957
				6.18619	11.9776
				6.1962	11.9983
				6.20621	12.0189
				6.21622	12.0396
				6.22623	12.0602
				6.23624	12.0809
				6.24625	12.1015
				6.25626	12.1222
				6.26627	12.1429
				6.27628	12.1635
				6.28629	12.1842
				6.2963	12.2049
				6.30631	12.2255
				6.31632	12.2462
				6.32633	12.2669
				6.33634	12.2876
				6.34635	12.3082
				6.35636	12.3289
				6.36637	12.3496
				6.37638	12.3703
				6.38639	12.391
				6.3964	12.4117
				6.40641	12.4324
				6.41642	12.453
				6.42643	12.4738
				6.43644	12.4945
				6.44645	12.5152
				6.45646	12.5358
				6.46647	12.5566
				6.47648	12.5773
				6.48649	12.598
				6.4965	12.6187
				6.50651	12.6394
				6.51652	12.6601
				6.52653	12.6808
				6.53654	12.7015
				6.54655	12.7223
				6.55656	12.743
				6.56657	12.7637
				6.57658	12.7844
				6.58659	12.8052
				6.5966	12.8259
				6.60661	12.8466
				6.61662	12.8674
				6.62663	12.8881
				6.63664	12.9088
				6.64665	12.9296
				6.65666	12.9503
				6.66667	12.9711
				6.67668	12.9918
				6.68669	13.0126
				6.6967	13.0333
				6.70671	13.0541
				6.71672	13.0748
				6.72673	13.0956
				6.73674	13.1164
				6.74675	13.1371
				6.75676	13.1579
				6.76677	13.1787
				6.77678	13.1994
				6.78679	13.2202
				6.7968	13.241
				6.80681	13.2617
				6.81682	13.2825
				6.82683	13.3033
				6.83684	13.3241
				6.84685	13.3449
				6.85686	13.3656
				6.86687	13.3864
				6.87688	13.4072
				6.88689	13.428
				6.8969	13.4488
				6.90691	13.4696
				6.91692	13.4904
				6.92693	13.5112
				6.93694	13.532
				6.94695	13.5528
				6.95696	13.5736
				6.96697	13.5944
				6.97698	13.6152
				6.98699	13.636
				6.997	13.6568
				7.00701	13.6776
				7.01702	13.6985
				7.02703	13.7193
				7.03704	13.7401
				7.04705	13.7609
				7.05706	13.7817
				7.06707	13.8026
				7.07708	13.8234
				7.08709	13.8442
				7.0971	13.8651
				7.10711	13.8859
				7.11712	13.9067
				7.12713	13.9276
				7.13714	13.9484
				7.14715	13.9692
				7.15716	13.9901
				7.16717	14.0109
				7.17718	14.0318
				7.18719	14.0526
				7.1972	14.0735
				7.20721	14.0943
				7.21722	14.1152
				7.22723	14.136
				7.23724	14.1569
				7.24725	14.1777
				7.25726	14.1986
				7.26727	14.2195
				7.27728	14.2403
				7.28729	14.2612
				7.2973	14.2821
				7.30731	14.3029
				7.31732	14.3238
				7.32733	14.3447
				7.33734	14.3656
				7.34735	14.3864
				7.35736	14.4073
				7.36737	14.4282
				7.37738	14.4491
				7.38739	14.47
				7.3974	14.4909
				7.40741	14.5117
				7.41742	14.5326
				7.42743	14.5535
				7.43744	14.5744
				7.44745	14.5953
				7.45746	14.6162
				7.46747	14.6371
				7.47748	14.658
				7.48749	14.6789
				7.4975	14.6998
				7.50751	14.7207
				7.51752	14.7416
				7.52753	14.7626
				7.53754	14.7835
				7.54755	14.8044
				7.55756	14.8253
				7.56757	14.8462
				7.57758	14.8671
				7.58759	14.8881
				7.5976	14.909
				7.60761	14.9299
				7.61762	14.9508
				7.62763	14.9718
				7.63764	14.9927
				7.64765	15.0136
				7.65766	15.0346
				7.66767	15.0555
				7.67768	15.0764
				7.68769	15.0974
				7.6977	15.1183
				7.70771	15.1393
				7.71772	15.1602
				7.72773	15.1812
				7.73774	15.2021
				7.74775	15.2231
				7.75776	15.244
				7.76777	15.265
				7.77778	15.2859
				7.78779	15.3069
				7.7978	15.3278
				7.80781	15.3488
				7.81782	15.3698
				7.82783	15.3907
				7.83784	15.4117
				7.84785	15.4327
				7.85786	15.4536
				7.86787	15.4746
				7.87788	15.4956
				7.88789	15.5166
				7.8979	15.5375
				7.90791	15.5585
				7.91792	15.5795
				7.92793	15.6005
				7.93794	15.6215
				7.94795	15.6424
				7.95796	15.6634
				7.96797	15.6844
				7.97798	15.7054
				7.98799	15.7264
				7.998	15.7474
				8.00801	15.7684
				8.01802	15.7894
				8.02803	15.8104
				8.03804	15.8314
				8.04805	15.8524
				8.05806	15.8734
				8.06807	15.8944
				8.07808	15.9154
				8.08809	15.9364
				8.0981	15.9574
				8.10811	15.9784
				8.11812	15.9995
				8.12813	16.0205
				8.13814	16.0415
				8.14815	16.0625
				8.15816	16.0835
				8.16817	16.1045
				8.17818	16.1256
				8.18819	16.1466
				8.1982	16.1676
				8.20821	16.1887
				8.21822	16.2097
				8.22823	16.2307
				8.23824	16.2518
				8.24825	16.2728
				8.25826	16.2938
				8.26827	16.3149
				8.27828	16.3359
				8.28829	16.357
				8.2983	16.378
				8.30831	16.399
				8.31832	16.4201
				8.32833	16.4412
				8.33834	16.4622
				8.34835	16.4833
				8.35836	16.5043
				8.36837	16.5254
				8.37838	16.5464
				8.38839	16.5675
				8.3984	16.5885
				8.40841	16.6096
				8.41842	16.6307
				8.42843	16.6517
				8.43844	16.6728
				8.44845	16.6939
				8.45846	16.715
				8.46847	16.736
				8.47848	16.7571
				8.48849	16.7782
				8.4985	16.7993
				8.50851	16.8203
				8.51852	16.8414
				8.52853	16.8625
				8.53854	16.8836
				8.54855	16.9047
				8.55856	16.9257
				8.56857	16.9468
				8.57858	16.9679
				8.58859	16.989
				8.5986	17.0101
				8.60861	17.0312
				8.61862	17.0523
				8.62863	17.0734
				8.63864	17.0945
				8.64865	17.1156
				8.65866	17.1367
				8.66867	17.1578
				8.67868	17.1789
				8.68869	17.2
				8.6987	17.2211
				8.70871	17.2422
				8.71872	17.2634
				8.72873	17.2845
				8.73874	17.3056
				8.74875	17.3267
				8.75876	17.3478
				8.76877	17.3689
				8.77878	17.3901
				8.78879	17.4112
				8.7988	17.4323
				8.80881	17.4534
				8.81882	17.4746
				8.82883	17.4957
				8.83884	17.5168
				8.84885	17.538
				8.85886	17.5591
				8.86887	17.5802
				8.87888	17.6014
				8.88889	17.6225
				8.8989	17.6437
				8.90891	17.6648
				8.91892	17.6859
				8.92893	17.7071
				8.93894	17.7282
				8.94895	17.7494
				8.95896	17.7705
				8.96897	17.7917
				8.97898	17.8128
				8.98899	17.834
				8.999	17.8551
				9.00901	17.8763
				9.01902	17.8975
				9.02903	17.9186
				9.03904	17.9398
				9.04905	17.961
				9.05906	17.9821
				9.06907	18.0033
				9.07908	18.0245
				9.08909	18.0456
				9.0991	18.0668
				9.10911	18.088
				9.11912	18.1091
				9.12913	18.1303
				9.13914	18.1515
				9.14915	18.1727
				9.15916	18.1939
				9.16917	18.215
				9.17918	18.2362
				9.18919	18.2574
				9.1992	18.2786
				9.20921	18.2998
				9.21922	18.321
				9.22923	18.3422
				9.23924	18.3634
				9.24925	18.3846
				9.25926	18.4058
				9.26927	18.427
				9.27928	18.4481
				9.28929	18.4693
				9.2993	18.4905
				9.30931	18.5117
				9.31932	18.5329
				9.32933	18.5542
				9.33934	18.5754
				9.34935	18.5966
				9.35936	18.6178
				9.36937	18.639
				9.37938	18.6602
				9.38939	18.6814
				9.3994	18.7026
				9.40941	18.7239
				9.41942	18.7451
				9.42943	18.7663
				9.43944	18.7875
				9.44945	18.8087
				9.45946	18.83
				9.46947	18.8512
				9.47948	18.8724
				9.48949	18.8937
				9.4995	18.9149
				9.50951	18.9361
				9.51952	18.9574
				9.52953	18.9786
				9.53954	18.9998
				9.54955	19.0211
				9.55956	19.0423
				9.56957	19.0635
				9.57958	19.0848
				9.58959	19.106
				9.5996	19.1273
				9.60961	19.1485
				9.61962	19.1698
				9.62963	19.191
				9.63964	19.2123
				9.64965	19.2335
				9.65966	19.2548
				9.66967	19.2761
				9.67968	19.2973
				9.68969	19.3186
				9.6997	19.3398
				9.70971	19.3611
				9.71972	19.3823
				9.72973	19.4036
				9.73974	19.4249
				9.74975	19.4461
				9.75976	19.4674
				9.76977	19.4887
				9.77978	19.51
				9.78979	19.5312
				9.7998	19.5525
				9.80981	19.5738
				9.81982	19.5951
				9.82983	19.6163
				9.83984	19.6376
				9.84985	19.6589
				9.85986	19.6802
				9.86987	19.7015
				9.87988	19.7228
				9.88989	19.744
				9.8999	19.7653
				9.90991	19.7866
				9.91992	19.8079
				9.92993	19.8292
				9.93994	19.8505
				9.94995	19.8718
				10	19.9783

## Sheet: Fig.5g
young-SCM		partially matured-IOM		partially matured-CSM		mature-SCM
time	x	time	x	time	x	time	x
0	0	0	0	50	0	0	0
22.05	0	25.2	0	76.93	0	23.55	0
37.8	8.01	50.4	0.55	100.48	0	47.1	0
53.55	38.79	69.3	50.87	124.03	0.64	73.79	1.96
63	57.43	88.2	78.44	147.58	6.28	100.48	2.92
72.45	69.32	107.1	86.82	175.84	23.53	124.03	3.2
81.9	79.83	126	92.38	185.26	30.74	147.58	8.5
97.65	90.41	144.9	95.49	194.68	41.38	171.13	12.29
107.1	93.6	163.8	97.69	204.1	51.6	194.68	22.93
116.55	94.49	185.85	99.71	213.52	83.8	218.23	29.43
129.15	95.29	211.05	99.71	222.94	91.9	241.78	40.63
138.6	95.18			232.36	94.43	265.33	51.03
						288.88	57.14
						312.43	74.84
						335.98	87.05
						359.53	97.17
						364.24	100

## Sheet: Fig.5h
young-SCM		partially matured-IOM		partially matured-CSM		mature-SCM
tiime	r	tiime	r	tiime	r	tiime	r
0	0	0	0	50	0	0	0
22.05	0.25397	25.2	0.01084	76.93	0	23.55	0
37.8	1.23144	50.4	1.34221	100.48	0.0136	47.1	0.03671
53.55	1.96369	69.3	2.06066	124.03	0.13343	73.79	0.05473
63	1.61509	88.2	0.95107	147.58	0.425	100.48	0.02384
72.45	1.18496	107.1	0.36873	175.84	0.68751	124.03	0.11834
81.9	0.89218	126	0.22929	185.26	0.94741	147.58	0.19317
97.65	0.50492	144.9	0.14062	194.68	1.10739	171.13	0.30647
107.1	0.21565	163.8	0.10408	204.1	2.25148	194.68	0.36383
116.55	0.07883	185.85	0.04567	213.52	2.13913	218.23	0.37589
129.15	0.02578	211.05	-0.000261985	222.94	0.56439	241.78	0.45868
138.6	-0.01243			232.36	0.26884	265.33	0.3505
						288.88	0.50545
						312.43	0.63505
						335.98	0.47396
						359.53	0.51564
						364.24	0.60191

## Sheet: Fig.6a
S1		S2		S3		S4
time	x	time	x	time	x	time	x
0	0	0	0	0	0	0	0
0.17829	0.01687	0.17829	0.01144	0.17829	0.03998	0.17829	0.04887
0.35659	0.0178	0.35659	0.01595	0.35659	0.18935	0.35659	0.13396
0.53488	0.02346	0.53488	0.03741	0.53488	0.48055	0.53488	0.33355
0.71318	0.17056	0.71318	0.1803	0.71318	0.78374	0.71318	0.70035
0.89147	0.44562	0.89147	0.43342	0.89147	1.23825	0.89147	1.09034
1.06977	0.76524	1.06977	0.77124	1.06977	1.65229	1.06977	1.54496
1.24806	1.15144	1.24806	1.1695	1.24806	2.13479	1.24806	2.12994
1.42636	1.58105	1.42636	1.63157	1.42636	2.68664	1.42636	2.64744
1.60465	2.0206	1.60465	2.10141	1.60465	3.12559	1.60465	3.22107
1.78295	2.46616	1.78295	2.58348	1.78295	3.50686	1.78295	3.76306
1.96124	2.92386	1.96124	3.06549	1.96124	3.82962	1.96124	4.33317
2.13953	3.38886	2.13953	3.54936	2.13953	4.33669	2.13953	4.87865
2.31783	3.87207	2.31783	4.05607	2.31783	4.83892	2.31783	5.47862
2.49612	4.34778	2.49612	4.56465	2.49612	5.33887	2.49612	6.02042
2.67442	4.81215	2.67442	5.0674	2.67442	5.90465	2.67442	6.53853
2.85271	5.29536	2.85271	5.53199	2.85271	6.36565	2.85271	7.1477
3.03101	5.74185	3.03101	5.9866	3.03101	6.8808	3.03101	7.71193
3.2093	6.19649	3.2093	6.50821	3.2093	7.3356	3.2093	8.23788
3.3876	6.6662	3.3876	6.97342	3.3876	7.85206	3.3876	8.82195
3.56589	7.11452	3.56589	7.47637	3.56589	8.36509	3.56589	9.34669
3.74419	7.56256	3.74419	7.99076	3.74419	8.85655	3.74419	9.91167
3.92248	7.9949	3.92248	8.44026	3.92248	9.3458	3.92248	10.4809
4.10078	8.44718	4.10078	8.90861	4.10078	9.82158	4.10078	11.0181
4.27907	8.90741	4.27907	9.40902	4.27907	10.3223	4.27907	11.5576
4.45736	9.35646	4.45736	9.87562	4.45736	10.7594	4.45736	12.121
4.63566	9.77388	4.63566	10.3617	4.63566	11.2855	4.63566	12.6419
4.81395	10.2442	4.81395	10.8296	4.81395	11.7925	4.81395	13.2035
4.99225	10.6941	4.99225	11.2998	4.99225	12.2194	4.99225	13.7589
5.17054	11.1268	5.17054	11.6605	5.17054	12.7316	5.17054	14.3036
5.34884	11.5748	5.34884	11.9359	5.34884	13.1718	5.34884	14.8514
5.52713	12.0127	5.52713	12.1985	5.52713	13.6951	5.52713	15.3725
5.70543	12.4752	5.70543	12.4952	5.70543	14.1294	5.70543	15.9299
5.88372	12.9038	5.88372	12.861	5.88372	14.6189	5.88372	16.4615
6.06202	13.3502	6.06202	13.3316	6.06202	15.0711	6.06202	16.9798
6.24031	13.7791	6.24031	13.7138	6.24031	15.5561	6.24031	17.5123
6.4186	14.2146	6.4186	14.204	6.4186	16.0533	6.4186	18.0636
6.5969	14.6524	6.5969	14.6647	6.5969	16.4444	6.5969	18.556
6.77519	15.0918	6.77519	15.1433	6.77519	16.9724	6.77519	19.0587
6.95349	15.5124	6.95349	15.5946	6.95349	17.4658	6.95349	19.5999
7.13178	15.9614	7.13178	16.0693	7.13178	17.9088	7.13178	20.0987
7.31008	16.4174	7.31008	16.5319	7.31008	18.3341	7.31008	20.6059
7.48837	16.8192	7.48837	16.9952	7.48837	18.834	7.48837	21.1311
7.66667	17.2697	7.66667	17.4472	7.66667	19.2538	7.66667	21.6716
7.84496	17.6961	7.84496	17.8772	7.84496	19.7335	7.84496	22.1539
8.02326	18.1161	8.02326	18.3287	8.02326	20.1879	8.02326	22.6707
8.20155	18.5312	8.20155	18.7904	8.20155	20.6991	8.20155	23.1852
8.37984	18.9981	8.37984	19.2443	8.37984	21.1203	8.37984	23.658
8.55814	19.4412	8.55814	19.6785	8.55814	21.5782	8.55814	24.1201
8.73643	19.8818	8.73643	20.1097	8.73643	22.0457	8.73643	24.6063
8.91473	20.2738	8.91473	20.5671	8.91473	22.526	8.91473	25.0939
9.09302	20.7105	9.09302	21.0147	9.09302	23.025	9.09302	25.6031
9.27132	21.1562	9.27132	21.4881	9.27132	23.4734	9.27132	26.1074
9.44961	21.5643	9.44961	21.9409	9.44961	23.8999	9.44961	26.5995
9.62791	21.9819	9.62791	22.3801	9.62791	24.3654	9.62791	27.144
9.8062	22.4046	9.8062	22.7946	9.8062	24.8722	9.8062	27.6025
9.9845	22.8335	9.9845	23.2418	9.9845	25.3021	9.9845	28.0742
10.1628	23.2554	10.1628	23.6888	10.1628	25.8146	10.1628	28.5644
10.3411	23.6787	10.3411	24.0984	10.3411	26.1717	10.3411	29.0867
10.5194	24.1015	10.5194	24.5503	10.5194	26.638	10.5194	29.6195
10.6977	24.5483	10.6977	24.9843	10.6977	27.0606	10.6977	30.0907
10.876	24.9337	10.876	25.3837	10.876	27.5166	10.876	30.5876
11.0543	25.3737	11.0543	25.7892	11.0543	27.933	11.0543	31.0534
11.2326	25.7904	11.2326	26.2351	11.2326	28.3497	11.2326	31.4962
11.4108	26.185	11.4108	26.6516	11.4108	28.8099	11.4108	32.0077
11.5892	26.5985	11.5892	27.1054	11.5892	29.2182	11.5892	32.4731
11.7674	26.9933	11.7674	27.5307	11.7674	29.6887	11.7674	32.9503
11.9457	27.4233	11.9457	27.962	11.9457	30.0939	11.9457	33.4055
12.124	27.8366	12.124	28.411	12.124	30.5851	12.124	33.8987
12.3023	28.2252	12.3023	28.8244	12.3023	30.9753	12.3023	34.3451
12.4806	28.6442	12.4806	29.2519	12.4806	31.4866	12.4806	34.837
12.6589	29.0653	12.6589	29.6839	12.6589	31.8794	12.6589	35.3229
12.8372	29.4882	12.8372	30.0885	12.8372	32.2723	12.8372	35.783
13.0155	29.8834	13.0155	30.5068	13.0155	32.6964	13.0155	36.2547
13.1938	30.3008	13.1938	30.9198	13.1938	33.1615	13.1938	36.7224
13.3721	30.7342	13.3721	31.3294	13.3721	33.6254	13.3721	37.173
13.5504	31.1525	13.5504	31.7701	13.5504	34.0444	13.5504	37.6743
13.7287	31.5511	13.7287	32.1971	13.7287	34.4419	13.7287	38.0981
13.907	31.9742	13.907	32.6083	13.907	34.873	13.907	38.5425
14.0853	32.4386	14.0853	33.0414	14.0853	35.3279	14.0853	39.0166
14.2636	32.8368	14.2636	33.4884	14.2636	35.7703	14.2636	39.4861
14.4419	33.2526	14.4419	33.9021	14.4419	36.2266	14.4419	39.924
14.6202	33.6784	14.6202	34.3556	14.6202	36.6352	14.6202	40.3987
14.7985	34.1039	14.7985	34.7756	14.7985	37.0804	14.7985	40.8373
14.9767	34.4991	14.9767	35.2049	14.9767	37.4927	14.9767	41.289
15.155	34.8976	15.155	35.6437	15.155	37.9431	15.155	41.7478
15.3333	35.3054	15.3333	36.0684	15.3333	38.417	15.3333	42.2001
15.5116	35.7082	15.5116	36.4969	15.5116	38.7939	15.5116	42.6201
15.6899	36.1392	15.6899	36.926	15.6899	39.3045	15.6899	43.0579
15.8682	36.545	15.8682	37.342	15.8682	39.6491	15.8682	43.5489
16.0465	36.9295	16.0465	37.7726	16.0465	40.1334	16.0465	43.9973
16.2248	37.3478	16.2248	38.2051	16.2248	40.6009	16.2248	44.4547
16.4031	37.7722	16.4031	38.6211	16.4031	40.9971	16.4031	44.8759
16.5814	38.1806	16.5814	39.0442	16.5814	41.4303	16.5814	45.3288
16.7597	38.5598	16.7597	39.4614	16.7597	41.9179	16.7597	45.7698
16.938	38.9734	16.938	39.8584	16.938	42.3184	16.938	46.2445
17.1163	39.355	17.1163	40.2914	17.1163	42.7444	17.1163	46.7143
17.2946	39.7614	17.2946	40.7048	17.2946	43.1851	17.2946	47.2056
17.4729	40.1481	17.4729	41.1286	17.4729	43.5738	17.4729	47.6496
17.6512	40.5577	17.6512	41.5254	17.6512	44.0142	17.6512	48.108
17.8295	40.9801	17.8295	41.9521	17.8295	44.4123	17.8295	48.5332
18.0078	41.3627	18.0078	42.3645	18.0078	44.8361	18.0078	49.006
18.1861	41.7899	18.1861	42.7771	18.1861	45.2657	18.1861	49.4683
18.3643	42.1728	18.3643	43.1944	18.3643	45.6525	18.3643	49.9288
18.5426	42.5722	18.5426	43.5904	18.5426	46.0532	18.5426	50.3661
18.7209	42.9627	18.7209	43.9988	18.7209	46.5592	18.7209	50.8137
18.8992	43.3655	18.8992	44.3897	18.8992	46.9425	18.8992	51.2212
19.0775	43.7785	19.0775	44.8246	19.0775	47.3445	19.0775	51.6737
19.2558	44.1629	19.2558	45.2346	19.2558	47.7599	19.2558	52.0977
19.4341	44.5685	19.4341	45.6376	19.4341	48.1594	19.4341	52.5213
19.6124	44.9857	19.6124	46.0416	19.6124	48.5562	19.6124	52.9609
19.7907	45.346	19.7907	46.4408	19.7907	49.0001	19.7907	53.3751
19.969	45.7872	19.969	46.8557	19.969	49.3897	19.969	53.8201
20.1473	46.1727	20.1473	47.2575	20.1473	49.8216	20.1473	54.2726
20.3256	46.5735	20.3256	47.6557	20.3256	50.2225	20.3256	54.7019
20.5039	46.9543	20.5039	48.0719	20.5039	50.6666	20.5039	55.11
20.6822	47.3832	20.6822	48.4666	20.6822	51.0984	20.6822	55.5665
20.8605	47.7516	20.8605	48.8991	20.8605	51.5296	20.8605	56.0148
21.0388	48.1971	21.0388	49.297	21.0388	51.9627	21.0388	56.4141
21.2171	48.5732	21.2171	49.7047	21.2171	52.3648	21.2171	56.8595
21.3954	48.9871	21.3954	50.1069	21.3954	52.7348	21.3954	57.3051
21.5736	49.3488	21.5736	50.4843	21.5736	53.1951	21.5736	57.7525
21.7519	49.7255	21.7519	50.8842	21.7519	53.6156	21.7519	58.1516
21.9302	50.1583	21.9302	51.342	21.9302	53.9337	21.9302	58.5549
22.1085	50.5332	22.1085	51.8047	22.1085	54.3931	22.1085	58.9944
22.2868	50.906	22.2868	52.1794	22.2868	54.8349	22.2868	59.4146
22.4651	51.2951	22.4651	52.5731	22.4651	55.1934	22.4651	59.8224
22.6434	51.709	22.6434	52.9953	22.6434	55.5932	22.6434	60.2203
22.8217	52.0992	22.8217	53.3601	22.8217	55.9924	22.8217	60.6397
23	52.4761	23	53.7249	23	56.4543	23	61.0514
23.1783	52.8122	23.1783	54.1091	23.1783	56.8487	23.1783	61.4615
23.3566	53.2285	23.3566	54.5754	23.3566	57.1958	23.3566	61.8586
23.5349	53.611	23.5349	54.9316	23.5349	57.6653	23.5349	62.2847
23.7132	53.9845	23.7132	55.3076	23.7132	58.0486	23.7132	62.6874
23.8915	54.4039	23.8915	55.6903	23.8915	58.4276	23.8915	63.0907
24.0698	54.7939	24.0698	56.0446	24.0698	58.8509	24.0698	63.4772
24.2481	55.1851	24.2481	56.4382	24.2481	59.241	24.2481	63.8741
24.4264	55.5708	24.4264	56.8186	24.4264	59.6539	24.4264	64.2793
24.6046	55.9308	24.6046	57.1945	24.6046	60.0579	24.6046	64.6623
24.7829	56.3175	24.7829	57.5881	24.7829	60.3841	24.7829	65.0728
24.9612	56.708	24.9612	57.9863	24.9612	60.8092	24.9612	65.5017
25.1395	57.1004	25.1395	58.3681	25.1395	61.2232	25.1395	65.8822
25.3178	57.4958	25.3178	58.7488	25.3178	61.6037	25.3178	66.275
25.4961	57.9005	25.4961	59.1619	25.4961	61.9957	25.4961	66.6723
25.6744	58.2634	25.6744	59.59	25.6744	62.3986	25.6744	67.1039
25.8527	58.6777	25.8527	59.9965	25.8527	62.7876	25.8527	67.4773
26.031	59.0615	26.031	60.3907	26.031	63.1858	26.031	67.8771
26.2093	59.4557	26.2093	60.7958	26.2093	63.5874	26.2093	68.3018
26.3876	59.8565	26.3876	61.161	26.3876	63.9418	26.3876	68.6904
26.5659	60.254	26.5659	61.5553	26.5659	64.3719	26.5659	69.1085
26.7442	60.6383	26.7442	61.9634	26.7442	64.7679	26.7442	69.4919
26.9225	61.0524	26.9225	62.3579	26.9225	65.1021	26.9225	69.8812
27.1008	61.434	27.1008	62.8204	27.1008	65.5657	27.1008	70.2738
27.2791	61.8145	27.2791	63.3479	27.2791	65.9365	27.2791	70.6665
27.4574	62.1902	27.4574	63.7294	27.4574	66.2799	27.4574	71.0496
27.6357	62.5584	27.6357	64.118	27.6357	66.6998	27.6357	71.4111
27.8139	62.9492	27.8139	64.5141	27.8139	67.0776	27.8139	71.8308
27.9922	63.3558	27.9922	64.89	27.9922	67.4573	27.9922	72.2147
28.1705	63.7226	28.1705	65.2793	28.1705	67.9052	28.1705	72.6025
28.3488	64.1004	28.3488	65.6395	28.3488	68.2756	28.3488	73.0166
28.5271	64.5026	28.5271	66.0381	28.5271	68.6783	28.5271	73.4318
28.7054	64.8511	28.7054	66.5934	28.7054	69.0277	28.7054	73.7873
28.8837	65.2593	28.8837	67.0471	28.8837	69.4225	28.8837	74.1797
29.062	65.6502	29.062	67.3069	29.062	69.7828	29.062	74.5653
29.2403	66.0076	29.2403	67.6876	29.2403	70.183	29.2403	74.9543
29.4186	66.4056	29.4186	68.0738	29.4186	70.5747	29.4186	75.32
29.5969	66.7696	29.5969	68.4507	29.5969	70.975	29.5969	75.7168
29.7752	67.1679	29.7752	68.8268	29.7752	71.3555	29.7752	76.1208
29.9535	67.5366	29.9535	69.1482	29.9535	71.6922	29.9535	76.5029
30.1318	67.9145	30.1318	69.5619	30.1318	72.0739	30.1318	76.8986
30.3101	68.2652	30.3101	69.9272	30.3101	72.4551	30.3101	77.2689
30.4884	68.6473	30.4884	70.3166	30.4884	72.8811	30.4884	77.6639
30.6667	69.003	30.6667	70.7257	30.6667	73.2092	30.6667	78.0708
30.845	69.3944	30.845	71.097	30.845	73.6836	30.845	78.4494
31.0233	69.765	31.0233	71.4304	31.0233	74.0453	31.0233	78.8594
31.2016	70.1218	31.2016	71.8227	31.2016	74.5068	31.2016	79.2506
31.3798	70.5134	31.3798	72.2174	31.3798	74.8227	31.3798	79.6255
31.5581	70.8629	31.5581	72.5944	31.5581	75.2524	31.5581	79.9963
31.7364	71.2849	31.7364	72.9513	31.7364	75.6271	31.7364	80.3948
31.9147	71.6768	31.9147	73.3039	31.9147	75.9681	31.9147	80.7408
32.093	72.003	32.093	73.7072	32.093	76.3623	32.093	81.142
32.2713	72.384	32.2713	74.1183	32.2713	76.7223	32.2713	81.5135
32.4496	72.7763	32.4496	74.5781	32.4496	77.1062	32.4496	81.8996
32.6279	73.1332	32.6279	74.8836	32.6279	77.5455	32.6279	82.2699
32.8062	73.4885	32.8062	75.2287	32.8062	77.9052	32.8062	82.6263
32.9845	73.8889	32.9845	75.6199	32.9845	78.2997	32.9845	82.996
33.1628	74.2423	33.1628	75.9781	33.1628	78.7005	33.1628	83.3948
33.3411	74.6243	33.3411	76.3053	33.3411	79.0816	33.3411	83.747
33.5194	74.9995	33.5194	76.7192	33.5194	79.4561	33.5194	84.1268
33.6977	75.3443	33.6977	77.0628	33.6977	79.8346	33.6977	84.4935
33.876	75.7021	33.876	77.4095	33.876	80.2213	33.876	84.883
34.0543	76.0569	34.0543	77.7683	34.0543	80.5706	34.0543	85.2527
34.2326	76.424	34.2326	78.1482	34.2326	80.9629	34.2326	85.6488
34.4109	76.7951	34.4109	78.4837	34.4109	81.3446	34.4109	86.0219
34.5891	77.1269	34.5891	78.8525	34.5891	81.6745	34.5891	86.3922
34.7674	77.4575	34.7674	79.1834	34.7674	82.0561	34.7674	86.7521
34.9457	77.8458	34.9457	79.5495	34.9457	82.4135	34.9457	87.0983
35.124	78.1537	35.124	79.8752	35.124	82.7795	35.124	87.4638
35.3023	78.5239	35.3023	80.2154	35.3023	83.1277	35.3023	87.7947
35.4806	78.8714	35.4806	80.5671	35.4806	83.5188	35.4806	88.1472
35.6589	79.183	35.6589	80.8962	35.6589	83.8549	35.6589	88.5182
35.8372	79.5429	35.8372	81.2456	35.8372	84.2336	35.8372	88.8589
36.0155	79.8376	36.0155	81.5949	36.0155	84.5565	36.0155	89.1852
36.1938	80.1747	36.1938	81.9351	36.1938	84.8779	36.1938	89.552
36.3721	80.5436	36.3721	82.3004	36.3721	85.2611	36.3721	89.8654
36.5504	80.8859	36.5504	82.6139	36.5504	85.6166	36.5504	90.2188
36.7287	81.234	36.7287	82.9936	36.7287	85.945	36.7287	90.5804
36.907	81.5567	36.907	83.3504	36.907	86.3336	36.907	90.9003
37.0853	81.9104	37.0853	83.7051	37.0853	86.6729	37.0853	91.2639
37.2636	82.2451	37.2636	84.0449	37.2636	87.1114	37.2636	91.6001
37.4419	82.5961	37.4419	84.3993	37.4419	87.4116	37.4419	91.9481
37.6202	82.9521	37.6202	84.7302	37.6202	87.7721	37.6202	92.303
37.7985	83.2879	37.7985	85.0921	37.7985	88.1196	37.7985	92.6204
37.9767	83.6495	37.9767	85.4173	37.9767	88.4319	37.9767	92.9677
38.155	83.9619	38.155	85.7925	38.155	88.8135	38.155	93.3148
38.3333	84.2718	38.3333	86.1619	38.3333	89.165	38.3333	93.6313
38.5116	84.648	38.5116	86.4638	38.5116	89.5075	38.5116	93.9498
38.6899	84.9536	38.6899	86.8132	38.6899	89.831	38.6899	94.2941
38.8682	85.2723	38.8682	87.1224	38.8682	90.1782	38.8682	94.6146
39.0465	85.6043	39.0465	87.4513	39.0465	90.4696	39.0465	94.9423
39.2248	85.9278	39.2248	87.7886	39.2248	90.7997	39.2248	95.2428
39.4031	86.2247	39.4031	88.1398	39.4031	91.0832	39.4031	95.5517
39.5814	86.5414	39.5814	88.487	39.5814	91.4155	39.5814	95.8672
39.7597	86.8641	39.7597	88.7893	39.7597	91.7796	39.7597	96.135
39.938	87.1866	39.938	89.0754	39.938	92.0993	39.938	96.4407
40.1163	87.5105	40.1163	89.3345	40.1163	92.42	40.1163	96.6918
40.2946	87.7863	40.2946	89.6412	40.2946	92.748	40.2946	96.9421
40.4729	88.0824	40.4729	89.9573	40.4729	93.0789	40.4729	97.2444
40.6512	88.3952	40.6512	90.2835	40.6512	93.3696	40.6512	97.5342
40.8295	88.7134	40.8295	90.635	40.8295	93.6577	40.8295	97.7851
41.0078	89.0161	41.0078	90.9621	41.0078	93.9898	41.0078	98.0498
41.1861	89.3132	41.1861	91.2966	41.1861	94.2501	41.1861	98.287
41.3643	89.6145	41.3643	91.606	41.3643	94.5252	41.3643	98.5288
41.5426	89.8965	41.5426	91.9336	41.5426	94.8067	41.5426	98.7446
41.7209	90.1994	41.7209	92.2236	41.7209	95.1271	41.7209	98.9516
41.8992	90.476	41.8992	92.5349	41.8992	95.4033	41.8992	99.1775
42.0775	90.7835	42.0775	92.8849	42.0775	95.7133	42.0775	99.381
42.2558	91.0498	42.2558	93.1635	42.2558	95.9402	42.2558	99.5655
42.4341	91.3383	42.4341	93.4949	42.4341	96.2192	42.4341	99.7387
42.6124	91.5724	42.6124	93.7894	42.6124	96.4966	42.6124	99.8988
42.7907	91.872	42.7907	94.0763	42.7907	96.7915	42.7907	99.9715
42.969	92.1483	42.969	94.3951	42.969	96.9993	42.969	99.9947
43.1473	92.4206	43.1473	94.6416	43.1473	97.2014	43.1473	99.9986
43.3256	92.6627	43.3256	94.9397	43.3256	97.5173	43.3256	100
43.5039	92.9126	43.5039	95.2457	43.5039	97.7264
43.6822	93.2304	43.6822	95.5034	43.6822	97.9689
43.8605	93.4944	43.8605	95.7632	43.8605	98.1956
44.0388	93.7804	44.0388	96.0727	44.0388	98.4701
44.2171	94.057	44.2171	96.343	44.2171	98.6559
44.3954	94.3097	44.3954	96.65	44.3954	98.8571
44.5736	94.542	44.5736	96.895	44.5736	99.0192
44.7519	94.7713	44.7519	97.1524	44.7519	99.1915
44.9302	95.021	44.9302	97.4521	44.9302	99.3775
45.1085	95.2925	45.1085	97.6883	45.1085	99.5219
45.2868	95.5312	45.2868	97.9142	45.2868	99.6786
45.4651	95.8025	45.4651	98.1535	45.4651	99.7794
45.6434	95.9846	45.6434	98.3306	45.6434	99.9046
45.8217	96.2157	45.8217	98.517	45.8217	99.9801
46	96.4387	46	98.7164	46	100
46.1783	96.6756	46.1783	98.8652
46.3566	96.8604	46.3566	99.0189
46.5349	97.0571	46.5349	99.1638
46.7132	97.2814	46.7132	99.3308
46.8915	97.4868	46.8915	99.423
47.0698	97.6848	47.0698	99.5512
47.2481	97.8365	47.2481	99.5833
47.4264	98.0379	47.4264	99.6358
47.6046	98.1895	47.6046	99.7075
47.7829	98.3493	47.7829	99.7565
47.9612	98.5082	47.9612	99.822
48.1395	98.6569	48.1395	99.8665
48.3178	98.7861	48.3178	99.9055
48.4961	98.9318	48.4961	99.9189
48.6744	99.081	48.6744	99.9548
48.8527	99.2241	48.8527	99.9515
49.031	99.3096	49.031	99.9796
49.2093	99.4386	49.2093	100
49.3876	99.5483
49.5659	99.6171
49.7442	99.6869
49.9225	99.7732
50.1008	99.8231
50.2791	99.8991
50.4574	99.9188
50.6357	99.9553
50.8139	99.9697
50.9922	100

## Sheet: Fig.6b
R09	ID1/IG	fitting line
0.0247	3.23	R09	ID1/IG
0.0232	3.46	0.0216	3.74503
0.0222	3.58	0.0216	3.7445
0.0216	3.8	0.02161	3.74396
		0.02161	3.74343
		0.02161	3.7429
		0.02162	3.74237
		0.02162	3.74183
		0.02162	3.7413
		0.02162	3.74077
		0.02163	3.74023
		0.02163	3.7397
		0.02163	3.73917
		0.02164	3.73864
		0.02164	3.7381
		0.02164	3.73757
		0.02165	3.73704
		0.02165	3.7365
		0.02165	3.73597
		0.02166	3.73544
		0.02166	3.73491
		0.02166	3.73437
		0.02167	3.73384
		0.02167	3.73331
		0.02167	3.73277
		0.02167	3.73224
		0.02168	3.73171
		0.02168	3.73117
		0.02168	3.73064
		0.02169	3.73011
		0.02169	3.72958
		0.02169	3.72904
		0.0217	3.72851
		0.0217	3.72798
		0.0217	3.72744
		0.02171	3.72691
		0.02171	3.72638
		0.02171	3.72585
		0.02171	3.72531
		0.02172	3.72478
		0.02172	3.72425
		0.02172	3.72371
		0.02173	3.72318
		0.02173	3.72265
		0.02173	3.72212
		0.02174	3.72158
		0.02174	3.72105
		0.02174	3.72052
		0.02175	3.71998
		0.02175	3.71945
		0.02175	3.71892
		0.02176	3.71839
		0.02176	3.71785
		0.02176	3.71732
		0.02176	3.71679
		0.02177	3.71625
		0.02177	3.71572
		0.02177	3.71519
		0.02178	3.71466
		0.02178	3.71412
		0.02178	3.71359
		0.02179	3.71306
		0.02179	3.71252
		0.02179	3.71199
		0.0218	3.71146
		0.0218	3.71093
		0.0218	3.71039
		0.0218	3.70986
		0.02181	3.70933
		0.02181	3.70879
		0.02181	3.70826
		0.02182	3.70773
		0.02182	3.7072
		0.02182	3.70666
		0.02183	3.70613
		0.02183	3.7056
		0.02183	3.70506
		0.02184	3.70453
		0.02184	3.704
		0.02184	3.70347
		0.02185	3.70293
		0.02185	3.7024
		0.02185	3.70187
		0.02185	3.70133
		0.02186	3.7008
		0.02186	3.70027
		0.02186	3.69974
		0.02187	3.6992
		0.02187	3.69867
		0.02187	3.69814
		0.02188	3.6976
		0.02188	3.69707
		0.02188	3.69654
		0.02189	3.69601
		0.02189	3.69547
		0.02189	3.69494
		0.02189	3.69441
		0.0219	3.69387
		0.0219	3.69334
		0.0219	3.69281
		0.02191	3.69228
		0.02191	3.69174
		0.02191	3.69121
		0.02192	3.69068
		0.02192	3.69014
		0.02192	3.68961
		0.02193	3.68908
		0.02193	3.68855
		0.02193	3.68801
		0.02194	3.68748
		0.02194	3.68695
		0.02194	3.68641
		0.02194	3.68588
		0.02195	3.68535
		0.02195	3.68482
		0.02195	3.68428
		0.02196	3.68375
		0.02196	3.68322
		0.02196	3.68268
		0.02197	3.68215
		0.02197	3.68162
		0.02197	3.68109
		0.02198	3.68055
		0.02198	3.68002
		0.02198	3.67949
		0.02198	3.67895
		0.02199	3.67842
		0.02199	3.67789
		0.02199	3.67736
		0.022	3.67682
		0.022	3.67629
		0.022	3.67576
		0.02201	3.67522
		0.02201	3.67469
		0.02201	3.67416
		0.02202	3.67363
		0.02202	3.67309
		0.02202	3.67256
		0.02203	3.67203
		0.02203	3.67149
		0.02203	3.67096
		0.02203	3.67043
		0.02204	3.6699
		0.02204	3.66936
		0.02204	3.66883
		0.02205	3.6683
		0.02205	3.66776
		0.02205	3.66723
		0.02206	3.6667
		0.02206	3.66617
		0.02206	3.66563
		0.02207	3.6651
		0.02207	3.66457
		0.02207	3.66403
		0.02207	3.6635
		0.02208	3.66297
		0.02208	3.66244
		0.02208	3.6619
		0.02209	3.66137
		0.02209	3.66084
		0.02209	3.6603
		0.0221	3.65977
		0.0221	3.65924
		0.0221	3.65871
		0.02211	3.65817
		0.02211	3.65764
		0.02211	3.65711
		0.02212	3.65657
		0.02212	3.65604
		0.02212	3.65551
		0.02212	3.65498
		0.02213	3.65444
		0.02213	3.65391
		0.02213	3.65338
		0.02214	3.65284
		0.02214	3.65231
		0.02214	3.65178
		0.02215	3.65125
		0.02215	3.65071
		0.02215	3.65018
		0.02216	3.64965
		0.02216	3.64911
		0.02216	3.64858
		0.02216	3.64805
		0.02217	3.64752
		0.02217	3.64698
		0.02217	3.64645
		0.02218	3.64592
		0.02218	3.64538
		0.02218	3.64485
		0.02219	3.64432
		0.02219	3.64378
		0.02219	3.64325
		0.0222	3.64272
		0.0222	3.64219
		0.0222	3.64165
		0.02221	3.64112
		0.02221	3.64059
		0.02221	3.64005
		0.02221	3.63952
		0.02222	3.63899
		0.02222	3.63846
		0.02222	3.63792
		0.02223	3.63739
		0.02223	3.63686
		0.02223	3.63632
		0.02224	3.63579
		0.02224	3.63526
		0.02224	3.63473
		0.02225	3.63419
		0.02225	3.63366
		0.02225	3.63313
		0.02225	3.63259
		0.02226	3.63206
		0.02226	3.63153
		0.02226	3.631
		0.02227	3.63046
		0.02227	3.62993
		0.02227	3.6294
		0.02228	3.62886
		0.02228	3.62833
		0.02228	3.6278
		0.02229	3.62727
		0.02229	3.62673
		0.02229	3.6262
		0.0223	3.62567
		0.0223	3.62513
		0.0223	3.6246
		0.0223	3.62407
		0.02231	3.62354
		0.02231	3.623
		0.02231	3.62247
		0.02232	3.62194
		0.02232	3.6214
		0.02232	3.62087
		0.02233	3.62034
		0.02233	3.61981
		0.02233	3.61927
		0.02234	3.61874
		0.02234	3.61821
		0.02234	3.61767
		0.02234	3.61714
		0.02235	3.61661
		0.02235	3.61608
		0.02235	3.61554
		0.02236	3.61501
		0.02236	3.61448
		0.02236	3.61394
		0.02237	3.61341
		0.02237	3.61288
		0.02237	3.61235
		0.02238	3.61181
		0.02238	3.61128
		0.02238	3.61075
		0.02239	3.61021
		0.02239	3.60968
		0.02239	3.60915
		0.02239	3.60862
		0.0224	3.60808
		0.0224	3.60755
		0.0224	3.60702
		0.02241	3.60648
		0.02241	3.60595
		0.02241	3.60542
		0.02242	3.60489
		0.02242	3.60435
		0.02242	3.60382
		0.02243	3.60329
		0.02243	3.60275
		0.02243	3.60222
		0.02243	3.60169
		0.02244	3.60116
		0.02244	3.60062
		0.02244	3.60009
		0.02245	3.59956
		0.02245	3.59902
		0.02245	3.59849
		0.02246	3.59796
		0.02246	3.59743
		0.02246	3.59689
		0.02247	3.59636
		0.02247	3.59583
		0.02247	3.59529
		0.02248	3.59476
		0.02248	3.59423
		0.02248	3.5937
		0.02248	3.59316
		0.02249	3.59263
		0.02249	3.5921
		0.02249	3.59156
		0.0225	3.59103
		0.0225	3.5905
		0.0225	3.58997
		0.02251	3.58943
		0.02251	3.5889
		0.02251	3.58837
		0.02252	3.58783
		0.02252	3.5873
		0.02252	3.58677
		0.02252	3.58624
		0.02253	3.5857
		0.02253	3.58517
		0.02253	3.58464
		0.02254	3.5841
		0.02254	3.58357
		0.02254	3.58304
		0.02255	3.58251
		0.02255	3.58197
		0.02255	3.58144
		0.02256	3.58091
		0.02256	3.58037
		0.02256	3.57984
		0.02257	3.57931
		0.02257	3.57878
		0.02257	3.57824
		0.02257	3.57771
		0.02258	3.57718
		0.02258	3.57664
		0.02258	3.57611
		0.02259	3.57558
		0.02259	3.57505
		0.02259	3.57451
		0.0226	3.57398
		0.0226	3.57345
		0.0226	3.57291
		0.02261	3.57238
		0.02261	3.57185
		0.02261	3.57132
		0.02261	3.57078
		0.02262	3.57025
		0.02262	3.56972
		0.02262	3.56918
		0.02263	3.56865
		0.02263	3.56812
		0.02263	3.56759
		0.02264	3.56705
		0.02264	3.56652
		0.02264	3.56599
		0.02265	3.56545
		0.02265	3.56492
		0.02265	3.56439
		0.02266	3.56386
		0.02266	3.56332
		0.02266	3.56279
		0.02266	3.56226
		0.02267	3.56172
		0.02267	3.56119
		0.02267	3.56066
		0.02268	3.56012
		0.02268	3.55959
		0.02268	3.55906
		0.02269	3.55853
		0.02269	3.55799
		0.02269	3.55746
		0.0227	3.55693
		0.0227	3.55639
		0.0227	3.55586
		0.0227	3.55533
		0.02271	3.5548
		0.02271	3.55426
		0.02271	3.55373
		0.02272	3.5532
		0.02272	3.55266
		0.02272	3.55213
		0.02273	3.5516
		0.02273	3.55107
		0.02273	3.55053
		0.02274	3.55
		0.02274	3.54947
		0.02274	3.54893
		0.02275	3.5484
		0.02275	3.54787
		0.02275	3.54734
		0.02275	3.5468
		0.02276	3.54627
		0.02276	3.54574
		0.02276	3.5452
		0.02277	3.54467
		0.02277	3.54414
		0.02277	3.54361
		0.02278	3.54307
		0.02278	3.54254
		0.02278	3.54201
		0.02279	3.54147
		0.02279	3.54094
		0.02279	3.54041
		0.02279	3.53988
		0.0228	3.53934
		0.0228	3.53881
		0.0228	3.53828
		0.02281	3.53774
		0.02281	3.53721
		0.02281	3.53668
		0.02282	3.53615
		0.02282	3.53561
		0.02282	3.53508
		0.02283	3.53455
		0.02283	3.53401
		0.02283	3.53348
		0.02284	3.53295
		0.02284	3.53242
		0.02284	3.53188
		0.02284	3.53135
		0.02285	3.53082
		0.02285	3.53028
		0.02285	3.52975
		0.02286	3.52922
		0.02286	3.52869
		0.02286	3.52815
		0.02287	3.52762
		0.02287	3.52709
		0.02287	3.52655
		0.02288	3.52602
		0.02288	3.52549
		0.02288	3.52496
		0.02288	3.52442
		0.02289	3.52389
		0.02289	3.52336
		0.02289	3.52282
		0.0229	3.52229
		0.0229	3.52176
		0.0229	3.52123
		0.02291	3.52069
		0.02291	3.52016
		0.02291	3.51963
		0.02292	3.51909
		0.02292	3.51856
		0.02292	3.51803
		0.02293	3.5175
		0.02293	3.51696
		0.02293	3.51643
		0.02293	3.5159
		0.02294	3.51536
		0.02294	3.51483
		0.02294	3.5143
		0.02295	3.51377
		0.02295	3.51323
		0.02295	3.5127
		0.02296	3.51217
		0.02296	3.51163
		0.02296	3.5111
		0.02297	3.51057
		0.02297	3.51004
		0.02297	3.5095
		0.02297	3.50897
		0.02298	3.50844
		0.02298	3.5079
		0.02298	3.50737
		0.02299	3.50684
		0.02299	3.50631
		0.02299	3.50577
		0.023	3.50524
		0.023	3.50471
		0.023	3.50417
		0.02301	3.50364
		0.02301	3.50311
		0.02301	3.50258
		0.02302	3.50204
		0.02302	3.50151
		0.02302	3.50098
		0.02302	3.50044
		0.02303	3.49991
		0.02303	3.49938
		0.02303	3.49885
		0.02304	3.49831
		0.02304	3.49778
		0.02304	3.49725
		0.02305	3.49671
		0.02305	3.49618
		0.02305	3.49565
		0.02306	3.49512
		0.02306	3.49458
		0.02306	3.49405
		0.02306	3.49352
		0.02307	3.49298
		0.02307	3.49245
		0.02307	3.49192
		0.02308	3.49139
		0.02308	3.49085
		0.02308	3.49032
		0.02309	3.48979
		0.02309	3.48925
		0.02309	3.48872
		0.0231	3.48819
		0.0231	3.48766
		0.0231	3.48712
		0.02311	3.48659
		0.02311	3.48606
		0.02311	3.48552
		0.02311	3.48499
		0.02312	3.48446
		0.02312	3.48393
		0.02312	3.48339
		0.02313	3.48286
		0.02313	3.48233
		0.02313	3.48179
		0.02314	3.48126
		0.02314	3.48073
		0.02314	3.4802
		0.02315	3.47966
		0.02315	3.47913
		0.02315	3.4786
		0.02315	3.47806
		0.02316	3.47753
		0.02316	3.477
		0.02316	3.47647
		0.02317	3.47593
		0.02317	3.4754
		0.02317	3.47487
		0.02318	3.47433
		0.02318	3.4738
		0.02318	3.47327
		0.02319	3.47273
		0.02319	3.4722
		0.02319	3.47167
		0.02319	3.47114
		0.0232	3.4706
		0.0232	3.47007
		0.0232	3.46954
		0.02321	3.469
		0.02321	3.46847
		0.02321	3.46794
		0.02322	3.46741
		0.02322	3.46687
		0.02322	3.46634
		0.02323	3.46581
		0.02323	3.46527
		0.02323	3.46474
		0.02324	3.46421
		0.02324	3.46368
		0.02324	3.46314
		0.02324	3.46261
		0.02325	3.46208
		0.02325	3.46154
		0.02325	3.46101
		0.02326	3.46048
		0.02326	3.45995
		0.02326	3.45941
		0.02327	3.45888
		0.02327	3.45835
		0.02327	3.45781
		0.02328	3.45728
		0.02328	3.45675
		0.02328	3.45622
		0.02328	3.45568
		0.02329	3.45515
		0.02329	3.45462
		0.02329	3.45408
		0.0233	3.45355
		0.0233	3.45302
		0.0233	3.45249
		0.02331	3.45195
		0.02331	3.45142
		0.02331	3.45089
		0.02332	3.45035
		0.02332	3.44982
		0.02332	3.44929
		0.02333	3.44876
		0.02333	3.44822
		0.02333	3.44769
		0.02333	3.44716
		0.02334	3.44662
		0.02334	3.44609
		0.02334	3.44556
		0.02335	3.44503
		0.02335	3.44449
		0.02335	3.44396
		0.02336	3.44343
		0.02336	3.44289
		0.02336	3.44236
		0.02337	3.44183
		0.02337	3.4413
		0.02337	3.44076
		0.02337	3.44023
		0.02338	3.4397
		0.02338	3.43916
		0.02338	3.43863
		0.02339	3.4381
		0.02339	3.43757
		0.02339	3.43703
		0.0234	3.4365
		0.0234	3.43597
		0.0234	3.43543
		0.02341	3.4349
		0.02341	3.43437
		0.02341	3.43384
		0.02342	3.4333
		0.02342	3.43277
		0.02342	3.43224
		0.02342	3.4317
		0.02343	3.43117
		0.02343	3.43064
		0.02343	3.43011
		0.02344	3.42957
		0.02344	3.42904
		0.02344	3.42851
		0.02345	3.42797
		0.02345	3.42744
		0.02345	3.42691
		0.02346	3.42638
		0.02346	3.42584
		0.02346	3.42531
		0.02346	3.42478
		0.02347	3.42424
		0.02347	3.42371
		0.02347	3.42318
		0.02348	3.42265
		0.02348	3.42211
		0.02348	3.42158
		0.02349	3.42105
		0.02349	3.42051
		0.02349	3.41998
		0.0235	3.41945
		0.0235	3.41892
		0.0235	3.41838
		0.02351	3.41785
		0.02351	3.41732
		0.02351	3.41678
		0.02351	3.41625
		0.02352	3.41572
		0.02352	3.41519
		0.02352	3.41465
		0.02353	3.41412
		0.02353	3.41359
		0.02353	3.41305
		0.02354	3.41252
		0.02354	3.41199
		0.02354	3.41146
		0.02355	3.41092
		0.02355	3.41039
		0.02355	3.40986
		0.02355	3.40932
		0.02356	3.40879
		0.02356	3.40826
		0.02356	3.40773
		0.02357	3.40719
		0.02357	3.40666
		0.02357	3.40613
		0.02358	3.40559
		0.02358	3.40506
		0.02358	3.40453
		0.02359	3.404
		0.02359	3.40346
		0.02359	3.40293
		0.0236	3.4024
		0.0236	3.40186
		0.0236	3.40133
		0.0236	3.4008
		0.02361	3.40027
		0.02361	3.39973
		0.02361	3.3992
		0.02362	3.39867
		0.02362	3.39813
		0.02362	3.3976
		0.02363	3.39707
		0.02363	3.39654
		0.02363	3.396
		0.02364	3.39547
		0.02364	3.39494
		0.02364	3.3944
		0.02364	3.39387
		0.02365	3.39334
		0.02365	3.39281
		0.02365	3.39227
		0.02366	3.39174
		0.02366	3.39121
		0.02366	3.39067
		0.02367	3.39014
		0.02367	3.38961
		0.02367	3.38907
		0.02368	3.38854
		0.02368	3.38801
		0.02368	3.38748
		0.02369	3.38694
		0.02369	3.38641
		0.02369	3.38588
		0.02369	3.38534
		0.0237	3.38481
		0.0237	3.38428
		0.0237	3.38375
		0.02371	3.38321
		0.02371	3.38268
		0.02371	3.38215
		0.02372	3.38161
		0.02372	3.38108
		0.02372	3.38055
		0.02373	3.38002
		0.02373	3.37948
		0.02373	3.37895
		0.02373	3.37842
		0.02374	3.37788
		0.02374	3.37735
		0.02374	3.37682
		0.02375	3.37629
		0.02375	3.37575
		0.02375	3.37522
		0.02376	3.37469
		0.02376	3.37415
		0.02376	3.37362
		0.02377	3.37309
		0.02377	3.37256
		0.02377	3.37202
		0.02378	3.37149
		0.02378	3.37096
		0.02378	3.37042
		0.02378	3.36989
		0.02379	3.36936
		0.02379	3.36883
		0.02379	3.36829
		0.0238	3.36776
		0.0238	3.36723
		0.0238	3.36669
		0.02381	3.36616
		0.02381	3.36563
		0.02381	3.3651
		0.02382	3.36456
		0.02382	3.36403
		0.02382	3.3635
		0.02382	3.36296
		0.02383	3.36243
		0.02383	3.3619
		0.02383	3.36137
		0.02384	3.36083
		0.02384	3.3603
		0.02384	3.35977
		0.02385	3.35923
		0.02385	3.3587
		0.02385	3.35817
		0.02386	3.35764
		0.02386	3.3571
		0.02386	3.35657
		0.02387	3.35604
		0.02387	3.3555
		0.02387	3.35497
		0.02387	3.35444
		0.02388	3.35391
		0.02388	3.35337
		0.02388	3.35284
		0.02389	3.35231
		0.02389	3.35177
		0.02389	3.35124
		0.0239	3.35071
		0.0239	3.35018
		0.0239	3.34964
		0.02391	3.34911
		0.02391	3.34858
		0.02391	3.34804
		0.02391	3.34751
		0.02392	3.34698
		0.02392	3.34645
		0.02392	3.34591
		0.02393	3.34538
		0.02393	3.34485
		0.02393	3.34431
		0.02394	3.34378
		0.02394	3.34325
		0.02394	3.34272
		0.02395	3.34218
		0.02395	3.34165
		0.02395	3.34112
		0.02396	3.34058
		0.02396	3.34005
		0.02396	3.33952
		0.02396	3.33899
		0.02397	3.33845
		0.02397	3.33792
		0.02397	3.33739
		0.02398	3.33685
		0.02398	3.33632
		0.02398	3.33579
		0.02399	3.33526
		0.02399	3.33472
		0.02399	3.33419
		0.024	3.33366
		0.024	3.33312
		0.024	3.33259
		0.024	3.33206
		0.02401	3.33153
		0.02401	3.33099
		0.02401	3.33046
		0.02402	3.32993
		0.02402	3.32939
		0.02402	3.32886
		0.02403	3.32833
		0.02403	3.3278
		0.02403	3.32726
		0.02404	3.32673
		0.02404	3.3262
		0.02404	3.32566
		0.02405	3.32513
		0.02405	3.3246
		0.02405	3.32407
		0.02405	3.32353
		0.02406	3.323
		0.02406	3.32247
		0.02406	3.32193
		0.02407	3.3214
		0.02407	3.32087
		0.02407	3.32034
		0.02408	3.3198
		0.02408	3.31927
		0.02408	3.31874
		0.02409	3.3182
		0.02409	3.31767
		0.02409	3.31714
		0.02409	3.31661
		0.0241	3.31607
		0.0241	3.31554
		0.0241	3.31501
		0.02411	3.31447
		0.02411	3.31394
		0.02411	3.31341
		0.02412	3.31288
		0.02412	3.31234
		0.02412	3.31181
		0.02413	3.31128
		0.02413	3.31074
		0.02413	3.31021
		0.02414	3.30968
		0.02414	3.30915
		0.02414	3.30861
		0.02414	3.30808
		0.02415	3.30755
		0.02415	3.30701
		0.02415	3.30648
		0.02416	3.30595
		0.02416	3.30542
		0.02416	3.30488
		0.02417	3.30435
		0.02417	3.30382
		0.02417	3.30328
		0.02418	3.30275
		0.02418	3.30222
		0.02418	3.30168
		0.02418	3.30115
		0.02419	3.30062
		0.02419	3.30009
		0.02419	3.29955
		0.0242	3.29902
		0.0242	3.29849
		0.0242	3.29795
		0.02421	3.29742
		0.02421	3.29689
		0.02421	3.29636
		0.02422	3.29582
		0.02422	3.29529
		0.02422	3.29476
		0.02423	3.29422
		0.02423	3.29369
		0.02423	3.29316
		0.02423	3.29263
		0.02424	3.29209
		0.02424	3.29156
		0.02424	3.29103
		0.02425	3.29049
		0.02425	3.28996
		0.02425	3.28943
		0.02426	3.2889
		0.02426	3.28836
		0.02426	3.28783
		0.02427	3.2873
		0.02427	3.28676
		0.02427	3.28623
		0.02427	3.2857
		0.02428	3.28517
		0.02428	3.28463
		0.02428	3.2841
		0.02429	3.28357
		0.02429	3.28303
		0.02429	3.2825
		0.0243	3.28197
		0.0243	3.28144
		0.0243	3.2809
		0.02431	3.28037
		0.02431	3.27984
		0.02431	3.2793
		0.02432	3.27877
		0.02432	3.27824
		0.02432	3.27771
		0.02432	3.27717
		0.02433	3.27664
		0.02433	3.27611
		0.02433	3.27557
		0.02434	3.27504
		0.02434	3.27451
		0.02434	3.27398
		0.02435	3.27344
		0.02435	3.27291
		0.02435	3.27238
		0.02436	3.27184
		0.02436	3.27131
		0.02436	3.27078
		0.02436	3.27025
		0.02437	3.26971
		0.02437	3.26918
		0.02437	3.26865
		0.02438	3.26811
		0.02438	3.26758
		0.02438	3.26705
		0.02439	3.26652
		0.02439	3.26598
		0.02439	3.26545
		0.0244	3.26492
		0.0244	3.26438
		0.0244	3.26385
		0.02441	3.26332
		0.02441	3.26279
		0.02441	3.26225
		0.02441	3.26172
		0.02442	3.26119
		0.02442	3.26065
		0.02442	3.26012
		0.02443	3.25959
		0.02443	3.25906
		0.02443	3.25852
		0.02444	3.25799
		0.02444	3.25746
		0.02444	3.25692
		0.02445	3.25639
		0.02445	3.25586
		0.02445	3.25533
		0.02445	3.25479
		0.02446	3.25426
		0.02446	3.25373
		0.02446	3.25319
		0.02447	3.25266
		0.02447	3.25213
		0.02447	3.2516
		0.02448	3.25106
		0.02448	3.25053
		0.02448	3.25
		0.02449	3.24946
		0.02449	3.24893
		0.02449	3.2484
		0.0245	3.24787
		0.0245	3.24733
		0.0245	3.2468
		0.0245	3.24627
		0.02451	3.24573
		0.02451	3.2452
		0.02451	3.24467
		0.02452	3.24414
		0.02452	3.2436
		0.02452	3.24307
		0.02453	3.24254
		0.02453	3.242
		0.02453	3.24147
		0.02454	3.24094
		0.02454	3.24041
		0.02454	3.23987
		0.02454	3.23934
		0.02455	3.23881
		0.02455	3.23827
		0.02455	3.23774
		0.02456	3.23721
		0.02456	3.23668
		0.02456	3.23614
		0.02457	3.23561
		0.02457	3.23508
		0.02457	3.23454
		0.02458	3.23401
		0.02458	3.23348
		0.02458	3.23295
		0.02459	3.23241
		0.02459	3.23188
		0.02459	3.23135
		0.02459	3.23081
		0.0246	3.23028
		0.0246	3.22975
		0.0246	3.22922
		0.02461	3.22868
		0.02461	3.22815
		0.02461	3.22762
		0.02462	3.22708
		0.02462	3.22655
		0.02462	3.22602
		0.02463	3.22549
		0.02463	3.22495
		0.02463	3.22442
		0.02463	3.22389
		0.02464	3.22335
		0.02464	3.22282
		0.02464	3.22229
		0.02465	3.22176
		0.02465	3.22122
		0.02465	3.22069
		0.02466	3.22016
		0.02466	3.21962
		0.02466	3.21909
		0.02467	3.21856
		0.02467	3.21802
		0.02467	3.21749
		0.02468	3.21696
		0.02468	3.21643
		0.02468	3.21589
		0.02468	3.21536
		0.02469	3.21483
		0.02469	3.21429
		0.02469	3.21376
		0.0247	3.21323
		0.0247	3.2127

## Sheet: Fig.6c
O2/CH4	M
0.5	4.8
0.6	4.11
0.7	3.33
0.8	2.95

## Sheet: Fig.S4
S1														S2														S3														S4
raman shift	intensity	raman shift	intensity	raman shift	intensity	raman shift	intensity	raman shift	intensity	raman shift	intensity	raman shift	intensity	raman shift	intensity	raman shift	intensity	raman shift	intensity	raman shift	intensity	raman shift	intensity	raman shift	intensity	raman shift	intensity	raman shift	intensity	raman shift	intensity	raman shift	intensity	raman shift	intensity	raman shift	intensity	raman shift	intensity	raman shift	intensity	raman shift	intensity	raman shift	intensity	raman shift	intensity	raman shift	intensity
800	-0.03582	800	-0.03582	800	-0.03582	800	-0.03582	800	-0.03582	800	-0.03582	800	0.22546	800	0.03496	800	0.03496	800	0.03496	800	0.03496	800	0.03496	800	0.03496	800	-8.32667e-17	800	0.14179	800	0.14179	800	0.14179	800	0.14179	800	0.14179	800	0.14179	800	0.09297	800	0.05537	800	0.05537	800	0.05537	800	0.05537
801	-0.0307	800	0.50067	800	0.61389	800	4.33861e-24	800	0.03841	800	0.00251	801	-0.00642	801	0.03651	800	0.09487	800	0.24145	800	1.32271e-25	800	0.01375	800	0.00255	801	0.07659	801	0.14624	800	0.45542	800	0.50277	800	1.55145e-21	800	0.02741	800	0.00338	801	0.04667	801	0.05896	800	0.27231	800	0.54358	800	4.66272e-20
802	-0.02556	801	0.50298	801	0.61606	801	5.04668e-24	801	0.03851	801	0.00251	802	-0.1133	802	0.03807	801	0.09534	801	0.2423	801	1.55003e-25	801	0.01379	801	0.00255	802	0.14419	802	0.15072	801	0.45752	801	0.50454	801	1.77434e-21	801	0.02748	801	0.00339	802	0.21136	802	0.06256	801	0.27364	801	0.5455	801	5.2876e-20
803	-0.02039	802	0.50531	802	0.61823	802	5.8691e-24	802	0.03861	802	0.00252	803	-0.17218	803	0.03964	802	0.09581	802	0.24315	802	1.81603e-25	802	0.01382	802	0.00256	803	0.08235	803	0.15522	802	0.45963	802	0.50632	802	2.02888e-21	802	0.02755	802	0.0034	803	0.39905	803	0.06619	802	0.27497	802	0.54743	802	5.9952e-20
804	-0.01519	803	0.50765	803	0.62042	803	6.82416e-24	803	0.0387	803	0.00252	804	-0.14806	804	0.04122	803	0.09629	803	0.24401	803	2.12722e-25	803	0.01386	803	0.00257	804	0.03974	804	0.15974	803	0.46175	803	0.50811	803	2.31953e-21	803	0.02762	803	0.00341	804	0.61445	804	0.06983	803	0.27632	803	0.54937	803	6.79635e-20
805	-0.00996	804	0.51001	804	0.62262	804	7.93301e-24	804	0.0388	804	0.00253	805	0.00606	805	0.0428	804	0.09677	804	0.24487	804	2.49119e-25	804	0.01389	804	0.00257	805	0.04342	805	0.16429	804	0.46389	804	0.50992	804	2.65133e-21	804	0.02769	804	0.00342	805	0.59206	805	0.07349	804	0.27768	804	0.55133	804	7.70324e-20
806	-0.00471	805	0.51239	805	0.62483	805	9.22016e-24	805	0.0389	805	0.00254	806	0.20518	806	0.04439	805	0.09725	805	0.24574	805	2.91682e-25	805	0.01393	805	0.00258	806	0.06201	806	0.16886	805	0.46604	805	0.51173	805	3.03006e-21	805	0.02777	805	0.00343	806	0.47514	806	0.07718	805	0.27904	805	0.55329	805	8.72967e-20
807	0.000573206	806	0.51478	806	0.62705	806	1.0714e-23	806	0.039	806	0.00254	807	0.32069	807	0.046	806	0.09774	806	0.24662	806	3.41443e-25	806	0.01396	806	0.00259	807	0.07749	807	0.17346	806	0.46821	806	0.51355	806	3.46225e-21	806	0.02784	806	0.00343	807	0.40283	807	0.08089	806	0.28042	806	0.55526	806	9.89119e-20
808	0.00588	807	0.51719	807	0.62928	807	1.24472e-23	807	0.0391	807	0.00255	808	0.36831	808	0.04761	807	0.09823	807	0.24749	807	3.99608e-25	807	0.014	807	0.00259	808	-0.00052	808	0.17808	807	0.47039	807	0.51538	807	3.95539e-21	807	0.02791	807	0.00344	808	0.38053	808	0.08461	807	0.2818	807	0.55725	807	1.12054e-19
809	0.01122	808	0.51961	808	0.63153	808	1.4458e-23	808	0.0392	808	0.00256	809	0.33303	809	0.04922	808	0.09872	808	0.24838	808	4.6758e-25	808	0.01403	808	0.0026	809	-0.00583	809	0.18272	808	0.47258	808	0.51722	808	4.51794e-21	808	0.02798	808	0.00345	809	0.41822	809	0.08836	808	0.2832	808	0.55924	808	1.2692e-19
810	0.01659	809	0.52205	809	0.63379	809	1.67901e-23	809	0.0393	809	0.00256	810	-0.05035	810	0.05085	809	0.09922	809	0.24926	809	5.46996e-25	809	0.01407	809	0.0026	810	0.07735	810	0.18739	809	0.47479	809	0.51907	809	5.15958e-21	809	0.02805	809	0.00346	810	0.05391	810	0.09213	809	0.2846	809	0.56125	809	1.43734e-19
811	0.02199	810	0.52451	810	0.63605	810	1.94945e-23	810	0.0394	810	0.00257	811	-0.46723	810	0.05085	810	0.09972	810	0.25015	810	6.39763e-25	810	0.01411	810	0.00261	810	0.27485	811	0.19209	810	0.47702	810	0.52093	810	5.89129e-21	810	0.02812	810	0.00347	811	-0.34739	811	0.09592	810	0.28602	810	0.56326	810	1.62748e-19
812	0.02741	811	0.52698	811	0.63834	811	2.26298e-23	811	0.0395	811	0.00257	812	-0.71311	811	0.05249	810	0.09972	810	0.25015	810	6.39763e-25	810	0.01411	810	0.00261	811	0.44054	812	0.19681	811	0.47926	811	0.5228	811	6.72555e-21	811	0.0282	811	0.00348	812	-0.5467	812	0.09973	811	0.28744	811	0.56529	811	1.84246e-19
813	0.03287	812	0.52947	812	0.64063	812	2.6264e-23	812	0.03961	812	0.00258	813	-0.45199	812	0.05413	811	0.10023	811	0.25105	811	7.48102e-25	811	0.01414	811	0.00262	812	0.37422	813	0.20155	812	0.48151	812	0.52468	812	7.67656e-21	812	0.02827	812	0.00349	813	-0.117	813	0.10357	812	0.28888	812	0.56733	812	2.08548e-19
814	0.03836	813	0.53198	813	0.64294	813	3.04756e-23	813	0.03971	813	0.00259	814	0.19712	813	0.05579	812	0.10074	812	0.25195	812	8.74599e-25	812	0.01418	812	0.00262	813	0.3019	814	0.20632	813	0.48378	813	0.52657	813	8.76048e-21	813	0.02834	813	0.00349	814	0.79869	814	0.10742	813	0.29033	813	0.56938	813	2.36016e-19
815	0.04387	814	0.5345	814	0.64525	814	3.53554e-23	814	0.03981	814	0.00259	815	0.30024	814	0.05745	813	0.10125	813	0.25286	813	1.02227e-24	813	0.01422	813	0.00263	814	0.22449	815	0.21112	814	0.48607	814	0.52847	814	9.99565e-21	814	0.02841	814	0.0035	815	0.77738	815	0.1113	814	0.29178	814	0.57144	814	2.67057e-19
816	0.04942	815	0.53704	815	0.64758	815	4.10082e-23	815	0.03991	815	0.0026	816	0.26736	815	0.05912	814	0.10177	814	0.25377	814	1.19461e-24	814	0.01425	814	0.00264	815	0.27727	816	0.21595	815	0.48836	815	0.53038	815	1.14029e-20	815	0.02849	815	0.00351	816	0.54518	816	0.1152	815	0.29325	815	0.57351	815	3.02128e-19
817	0.05499	816	0.5396	816	0.64993	816	4.75551e-23	816	0.04002	816	0.00261	817	0.01348	816	0.0608	815	0.10229	815	0.25468	815	1.3957e-24	815	0.01429	815	0.00264	816	0.36796	817	0.22079	816	0.49068	816	0.5323	816	1.3006e-20	816	0.02856	816	0.00352	817	-0.01823	817	0.11912	816	0.29473	816	0.57559	816	3.41748e-19
818	0.0606	817	0.54217	817	0.65229	817	5.51359e-23	817	0.04012	817	0.00261	818	-0.1424	817	0.06249	816	0.10282	816	0.25561	816	1.6303e-24	816	0.01433	816	0.00265	817	0.52265	818	0.22567	817	0.49301	817	0.53424	817	1.48317e-20	817	0.02864	817	0.00353	818	-0.21653	818	0.12307	817	0.29622	817	0.57768	817	3.86497e-19
818	0.0606	818	0.54476	818	0.65465	818	6.39121e-23	818	0.04022	818	0.00262	818	-0.2424	818	0.06419	817	0.10335	817	0.25653	817	1.90392e-24	817	0.01436	817	0.00266	818	0.64033	818	0.22567	818	0.49536	818	0.53618	818	1.69107e-20	818	0.02871	818	0.00354	818	-0.23953	818	0.12307	818	0.29772	818	0.57979	818	4.37032e-19
819	0.06624	818	0.54476	818	0.65465	818	6.39121e-23	818	0.04022	818	0.00262	819	-0.15928	819	0.0659	818	0.10388	818	0.25746	818	2.22298e-24	818	0.0144	818	0.00266	819	0.71901	819	0.23058	818	0.49536	818	0.53618	818	1.69107e-20	818	0.02871	818	0.00354	819	-0.07684	819	0.12704	818	0.29772	818	0.57979	818	4.37032e-19
820	0.07191	819	0.54737	819	0.65704	819	7.40702e-23	819	0.04033	819	0.00263	820	0.00083466	820	0.06761	819	0.10442	819	0.2584	819	2.59496e-24	819	0.01444	819	0.00267	820	0.4527	820	0.2355	819	0.49772	819	0.53813	819	1.92776e-20	819	0.02878	819	0.00355	820	0.12886	820	0.13103	819	0.29923	819	0.58191	819	4.94091e-19
821	0.07761	820	0.55	820	0.65943	820	8.58253e-23	820	0.04043	820	0.00263	821	0.25895	821	0.06934	820	0.10496	820	0.25934	820	3.02852e-24	820	0.01448	820	0.00268	821	0.27738	821	0.24046	820	0.5001	820	0.54009	820	2.19719e-20	820	0.02886	820	0.00356	821	0.38655	821	0.13504	820	0.30075	820	0.58403	820	5.58504e-19
822	0.08334	821	0.55265	821	0.66184	821	9.94257e-23	821	0.04054	821	0.00264	822	0.21007	822	0.07108	821	0.1055	821	0.26028	821	3.53377e-24	821	0.01451	821	0.00268	822	0.22037	822	0.24545	821	0.50249	821	0.54207	821	2.50382e-20	821	0.02893	821	0.00357	822	0.24624	822	0.13908	821	0.30229	821	0.58617	821	6.31208e-19
823	0.0891	822	0.55531	822	0.66426	822	1.15158e-22	822	0.04064	822	0.00265	823	0.08719	823	0.07282	822	0.10605	822	0.26123	822	4.12242e-24	822	0.01455	822	0.00269	823	0.34475	823	0.25046	822	0.50491	822	0.54405	822	2.85274e-20	822	0.02901	822	0.00358	823	0.01494	823	0.14314	822	0.30383	822	0.58832	822	7.13255e-19
824	0.0949	823	0.55799	823	0.66669	823	1.33352e-22	823	0.04075	823	0.00265	824	-0.04169	824	0.07458	823	0.10661	823	0.26219	823	4.80809e-24	823	0.01459	823	0.0027	824	0.44344	824	0.2555	823	0.50733	823	0.54605	823	3.24969e-20	823	0.02909	823	0.00358	824	-0.21037	824	0.14722	823	0.30539	823	0.59049	823	8.0583e-19
825	0.10073	824	0.56069	824	0.66914	824	1.54389e-22	824	0.04086	824	0.00266	825	-0.02257	825	0.07634	824	0.10716	824	0.26315	824	5.60659e-24	824	0.01463	824	0.0027	825	0.25103	825	0.26057	824	0.50978	824	0.54805	824	3.7012e-20	824	0.02916	824	0.00359	825	-0.22267	825	0.15133	824	0.30696	824	0.59266	824	9.10266e-19
826	0.10659	825	0.56341	825	0.6716	825	1.78709e-22	825	0.04096	825	0.00267	826	0.11355	826	0.07812	825	0.10772	825	0.26412	825	6.53631e-24	825	0.01467	825	0.00271	826	0.06541	826	0.26566	825	0.51224	825	0.55007	825	4.2147e-20	825	0.02924	825	0.0036	826	-0.06898	826	0.15547	825	0.30854	825	0.59485	825	1.02806e-18
827	0.11248	826	0.56615	826	0.67407	826	2.06817e-22	826	0.04107	826	0.00267	827	0.33166	827	0.0799	826	0.10829	826	0.26509	826	7.61855e-24	826	0.0147	826	0.00272	827	-0.11551	827	0.27079	826	0.51471	826	0.5521	826	4.79857e-20	826	0.02932	826	0.00361	827	0.15071	827	0.15962	826	0.31013	826	0.59705	826	1.16091e-18
828	0.11841	827	0.56891	827	0.67656	827	2.39297e-22	827	0.04118	827	0.00268	828	0.52718	828	0.0817	827	0.10886	827	0.26607	827	8.87808e-24	827	0.01474	827	0.00273	828	-0.08582	828	0.27594	827	0.51721	827	0.55414	827	5.46234e-20	827	0.02939	827	0.00362	828	0.37041	828	0.16381	827	0.31173	827	0.59926	827	1.31069e-18
829	0.12437	828	0.57168	828	0.67906	828	2.76822e-22	828	0.04129	828	0.00269	829	0.6629	829	0.0835	828	0.10944	828	0.26705	828	1.03436e-23	828	0.01478	828	0.00273	829	-0.01214	829	0.28113	828	0.51972	828	0.55619	828	6.21681e-20	828	0.02947	828	0.00363	829	0.5795	829	0.16802	828	0.31335	828	0.60148	828	1.47956e-18
830	0.13037	829	0.57448	829	0.68158	829	3.20166e-22	829	0.04139	829	0.00269	830	0.41212	830	0.08531	829	0.11002	829	0.26804	829	1.20485e-23	829	0.01482	829	0.00274	830	0.12785	830	0.28634	829	0.52225	829	0.55825	829	7.07422e-20	829	0.02955	829	0.00364	830	0.7288	830	0.17225	829	0.31498	829	0.60371	829	1.66989e-18
831	0.13639	830	0.57729	830	0.68411	830	3.70222e-22	830	0.0415	830	0.0027	831	0.00214	831	0.08714	830	0.1106	830	0.26903	830	1.40313e-23	830	0.01486	830	0.00275	831	0.25923	831	0.29158	830	0.5248	830	0.56032	830	8.04843e-20	830	0.02962	830	0.00365	831	0.83449	831	0.17651	830	0.31662	830	0.60596	830	1.8844e-18
832	0.14246	831	0.58013	831	0.68665	831	4.28015e-22	831	0.04161	831	0.00271	832	-0.18474	832	0.08897	831	0.11119	831	0.27003	831	1.6337e-23	831	0.0149	831	0.00275	832	0.37492	832	0.29685	831	0.52736	831	0.56241	831	9.15515e-20	831	0.0297	831	0.00366	832	0.71639	832	0.18079	831	0.31827	831	0.60822	831	2.12609e-18
833	0.14855	832	0.58298	832	0.68921	832	4.9473e-22	832	0.04172	832	0.00272	833	-0.19362	833	0.09082	832	0.11178	832	0.27104	832	1.90174e-23	832	0.01494	832	0.00276	833	0.3196	833	0.30215	832	0.52994	832	0.5645	832	1.04122e-19	832	0.02978	832	0.00367	833	0.48788	833	0.1851	832	0.31993	832	0.61049	832	2.39838e-18
834	0.15469	833	0.58585	833	0.69178	833	5.71727e-22	833	0.04183	833	0.00272	834	0.02249	834	0.09268	833	0.11238	833	0.27205	833	2.21328e-23	833	0.01498	833	0.00277	834	0.23869	834	0.30748	833	0.53254	833	0.56661	833	1.18397e-19	833	0.02986	833	0.00368	834	0.12057	834	0.18943	833	0.32161	833	0.61278	833	2.70508e-18
835	0.16085	834	0.58875	834	0.69436	834	6.60572e-22	834	0.04194	834	0.00273	835	0.17561	835	0.09454	834	0.11298	834	0.27306	834	2.57531e-23	834	0.01502	834	0.00277	835	0.12648	835	0.31284	834	0.53516	834	0.56873	834	1.34605e-19	834	0.02994	834	0.00369	835	0.18827	835	0.19379	834	0.3233	834	0.61508	834	3.05048e-18
836	0.16706	835	0.59166	835	0.69696	835	7.63069e-22	835	0.04205	835	0.00274	836	0.29573	836	0.09642	835	0.11359	835	0.27408	835	2.9959e-23	835	0.01506	835	0.00278	836	0.00866	836	0.31823	835	0.53779	835	0.57086	835	1.53004e-19	835	0.03002	835	0.0037	836	0.36896	836	0.19818	835	0.32501	835	0.61739	835	3.4394e-18
837	0.17329	836	0.59459	836	0.69958	836	8.81289e-22	836	0.04217	836	0.00274	837	0.33785	836	0.09642	836	0.1142	836	0.27511	836	3.48444e-23	836	0.0151	836	0.00279	836	-0.06934	837	0.32366	836	0.54045	836	0.573	836	1.73886e-19	836	0.0301	836	0.00371	837	0.60635	837	0.20259	836	0.32672	836	0.61971	836	3.87725e-18
838	0.17957	837	0.59755	837	0.70221	837	1.01762e-21	837	0.04228	837	0.00275	838	0.28397	837	0.09831	836	0.1142	836	0.27511	836	3.48444e-23	836	0.0151	836	0.00279	837	0.02735	838	0.32911	837	0.54312	837	0.57516	837	1.97584e-19	837	0.03018	837	0.00372	838	0.69155	838	0.20704	837	0.32845	837	0.62205	837	4.37011e-18
839	0.18588	838	0.60052	838	0.70485	838	1.17479e-21	838	0.04239	838	0.00276	839	0.15809	838	0.10021	837	0.11482	837	0.27614	837	4.05178e-23	837	0.01514	837	0.0028	838	0.12043	839	0.33459	838	0.54581	838	0.57733	838	2.2447e-19	838	0.03026	838	0.00372	839	0.66134	839	0.2115	838	0.3302	838	0.6244	838	4.92477e-18
840	0.19223	839	0.60352	839	0.70751	839	1.35597e-21	839	0.0425	839	0.00276	840	0.17121	839	0.10212	838	0.11544	838	0.27718	838	4.71047e-23	838	0.01518	838	0.0028	839	0.21171	840	0.34011	839	0.54852	839	0.57951	839	2.5497e-19	839	0.03034	839	0.00373	840	0.63594	840	0.216	839	0.33195	839	0.62676	839	5.54889e-18
841	0.19861	840	0.60654	840	0.71018	840	1.56477e-21	840	0.04262	840	0.00277	841	0.20733	840	0.10404	839	0.11607	839	0.27823	839	5.47507e-23	839	0.01522	839	0.00281	840	0.16619	841	0.34566	840	0.55125	840	0.5817	840	2.89561e-19	840	0.03042	840	0.00374	841	0.60053	841	0.22052	840	0.33372	840	0.62914	840	6.25105e-18
842	0.20503	841	0.60958	841	0.71287	841	1.80536e-21	841	0.04273	841	0.00278	842	0.27344	841	0.10597	840	0.1167	840	0.27928	840	6.36241e-23	840	0.01526	840	0.00282	841	0.09749	842	0.35124	841	0.554	841	0.5839	841	3.28785e-19	841	0.0305	841	0.00375	842	0.54423	842	0.22507	841	0.33551	841	0.63153	841	7.04086e-18
843	0.21149	842	0.61264	842	0.71557	842	2.0825e-21	842	0.04285	842	0.00279	843	0.14956	842	0.10791	841	0.11733	841	0.28033	841	7.39196e-23	841	0.0153	841	0.00283	842	-0.00323	843	0.35685	842	0.55677	842	0.58612	842	3.73256e-19	842	0.03058	842	0.00376	843	0.30282	843	0.22965	842	0.33731	842	0.63393	842	7.92912e-18
844	0.21799	843	0.61572	843	0.7183	843	2.40171e-21	843	0.04296	843	0.00279	844	-0.03932	843	0.10987	842	0.11798	842	0.28139	842	8.58627e-23	842	0.01534	842	0.00283	843	-0.06155	844	0.3625	843	0.55955	843	0.58835	843	4.23666e-19	843	0.03067	843	0.00377	844	0.01051	844	0.23425	843	0.33912	843	0.63635	843	8.92793e-18
845	0.22452	844	0.61883	844	0.72103	844	2.76928e-21	844	0.04308	844	0.0028	845	-0.0582	844	0.11183	843	0.11862	843	0.28246	843	9.9714e-23	843	0.01538	843	0.00284	844	-0.07186	845	0.36818	844	0.56236	844	0.59059	844	4.80798e-19	844	0.03075	844	0.00378	845	0.01621	845	0.23889	844	0.34094	844	0.63878	844	1.00509e-17
845	0.22452	845	0.62195	845	0.72378	845	3.19245e-21	845	0.04319	845	0.00281	845	0.0518	845	0.11381	844	0.11928	844	0.28354	844	1.15775e-22	844	0.01542	844	0.00285	845	0.24573	845	0.36818	845	0.56519	845	0.59285	845	5.45536e-19	845	0.03083	845	0.00379	845	0.22721	845	0.23889	845	0.34278	845	0.64122	845	1.13131e-17
846	0.23109	845	0.62195	845	0.72378	845	3.19245e-21	845	0.04319	845	0.00281	846	0.31892	846	0.1158	845	0.11993	845	0.28462	845	1.34394e-22	845	0.01546	845	0.00286	846	0.44651	846	0.37389	845	0.56519	845	0.59285	845	5.45536e-19	845	0.03083	845	0.00379	846	0.6823	846	0.24355	845	0.34278	845	0.64122	845	1.13131e-17
847	0.23771	846	0.6251	846	0.72655	846	3.67954e-21	846	0.04331	846	0.00282	847	0.37214	847	0.1178	846	0.12059	846	0.2857	846	1.55973e-22	846	0.01551	846	0.00286	847	0.50919	847	0.37964	846	0.56803	846	0.59511	846	6.18879e-19	846	0.03091	846	0.0038	847	0.5306	847	0.24825	846	0.34464	846	0.64368	846	1.27317e-17
848	0.24436	847	0.62827	847	0.72933	847	4.24007e-21	847	0.04342	847	0.00282	848	0.36685	848	0.11981	847	0.12126	847	0.2868	847	1.80979e-22	847	0.01555	847	0.00287	848	0.31688	848	0.38542	847	0.5709	847	0.59739	847	7.01955e-19	847	0.031	847	0.00381	848	0.25329	848	0.25297	847	0.34651	847	0.64615	847	1.43257e-17
849	0.25105	848	0.63147	848	0.73212	848	4.88501e-21	848	0.04354	848	0.00283	849	0.29827	849	0.12184	848	0.12194	848	0.28789	848	2.09948e-22	848	0.01559	848	0.00288	849	0.11887	849	0.39123	848	0.57379	848	0.59969	848	7.96041e-19	848	0.03108	848	0.00382	849	-0.05202	849	0.25772	848	0.34839	848	0.64864	848	1.61166e-17
850	0.25778	849	0.63468	849	0.73494	849	5.62689e-21	849	0.04366	849	0.00284	850	0.24439	850	0.12387	849	0.12262	849	0.289	849	2.43502e-22	849	0.01563	849	0.00289	850	0.07525	850	0.39708	849	0.57669	849	0.60199	849	9.02575e-19	849	0.03117	849	0.00383	850	-0.00732	850	0.2625	849	0.35029	849	0.65114	849	1.81284e-17
851	0.26455	850	0.63792	850	0.73777	850	6.48012e-21	850	0.04378	850	0.00285	851	0.20251	851	0.12592	850	0.1233	850	0.29011	850	2.82358e-22	850	0.01567	850	0.00289	851	0.07193	851	0.40296	850	0.57962	850	0.60431	850	1.02318e-18	850	0.03125	850	0.00384	851	0.27537	851	0.26731	850	0.3522	850	0.65366	850	2.03877e-17
852	0.27136	851	0.64119	851	0.74061	851	7.46121e-21	851	0.0439	851	0.00285	852	0.18163	852	0.12798	851	0.12399	851	0.29123	851	3.27344e-22	851	0.01572	851	0.0029	852	0.09622	852	0.40888	851	0.58257	851	0.60665	851	1.1597e-18	851	0.03134	851	0.00385	852	0.39707	852	0.27215	851	0.35413	851	0.65619	851	2.29248e-17
853	0.27821	852	0.64447	852	0.74347	852	8.58908e-21	852	0.04401	852	0.00286	853	0.18175	853	0.13006	852	0.12468	852	0.29235	852	3.79415e-22	852	0.01576	852	0.00291	853	0.1289	853	0.41483	852	0.58554	852	0.60899	852	1.31419e-18	852	0.03142	852	0.00386	853	0.46976	853	0.27703	852	0.35607	852	0.65873	852	2.57732e-17
854	0.2851	853	0.64778	853	0.74635	853	9.88543e-21	853	0.04413	853	0.00287	854	0.21887	854	0.13214	853	0.12539	853	0.29348	853	4.39675e-22	853	0.0158	853	0.00292	854	0.16819	854	0.42082	853	0.58854	853	0.61135	853	1.489e-18	853	0.03151	853	0.00387	854	0.45946	854	0.28193	853	0.35803	853	0.66129	853	2.89706e-17
855	0.29203	854	0.65112	854	0.74925	854	1.13751e-20	854	0.04425	854	0.00288	855	0.44978	855	0.13424	854	0.12609	854	0.29462	854	5.09396e-22	854	0.01585	854	0.00292	855	0.21898	855	0.42684	854	0.59155	854	0.61373	854	1.68675e-18	854	0.03159	854	0.00388	855	0.44715	855	0.28686	854	0.36001	854	0.66386	854	3.25591e-17
856	0.29901	855	0.65448	855	0.75216	855	1.30866e-20	855	0.04437	855	0.00288	856	0.7231	856	0.13635	855	0.12681	855	0.29576	855	5.90046e-22	855	0.01589	855	0.00293	856	0.24356	856	0.4329	855	0.59458	855	0.61611	855	1.91042e-18	855	0.03168	855	0.00389	856	0.44384	856	0.29183	855	0.362	855	0.66645	855	3.6586e-17
857	0.30602	856	0.65786	856	0.75509	856	1.50526e-20	856	0.0445	856	0.00289	857	0.77122	857	0.13847	856	0.12752	856	0.29691	856	6.83318e-22	856	0.01593	856	0.00294	857	0.23844	857	0.439	856	0.59764	856	0.61852	856	2.16337e-18	856	0.03176	856	0.0039	857	0.51454	857	0.29682	856	0.36401	856	0.66905	856	4.11039e-17
858	0.31308	857	0.66126	857	0.75803	857	1.73103e-20	857	0.04462	857	0.0029	858	0.63034	858	0.14061	857	0.12825	857	0.29807	857	7.91163e-22	857	0.01598	857	0.00295	858	0.07773	858	0.44513	857	0.60072	857	0.62093	857	2.44936e-18	857	0.03185	857	0.00392	858	0.6392	858	0.30185	857	0.36603	857	0.67167	857	4.61719e-17
859	0.32019	858	0.6647	858	0.76099	858	1.99027e-20	858	0.04474	858	0.00291	859	0.29546	859	0.14276	858	0.12898	858	0.29923	858	9.15832e-22	858	0.01602	858	0.00295	859	-0.04859	859	0.4513	858	0.60382	858	0.62336	858	2.77267e-18	858	0.03194	858	0.00393	859	0.81993	859	0.30691	858	0.36807	858	0.67431	858	5.18559e-17
860	0.32733	859	0.66815	859	0.76397	859	2.28786e-20	859	0.04486	859	0.00291	860	0.11158	860	0.14492	859	0.12972	859	0.3004	859	1.05992e-21	859	0.01606	859	0.00296	860	-0.1409	860	0.4575	859	0.60694	859	0.6258	859	3.13808e-18	859	0.03203	859	0.00394	860	0.64505	860	0.31201	859	0.37012	859	0.67696	859	5.82298e-17
861	0.33452	860	0.67164	860	0.76697	860	2.62941e-20	860	0.04498	860	0.00292	861	-0.0033	861	0.1471	860	0.13046	860	0.30158	860	1.22641e-21	860	0.01611	860	0.00297	861	-0.13722	861	0.46375	860	0.61009	860	0.62826	860	3.55101e-18	860	0.03211	860	0.00395	861	0.41931	861	0.31714	860	0.3722	860	0.67962	860	6.53761e-17
862	0.34175	861	0.67514	861	0.76999	861	3.02133e-20	861	0.04511	861	0.00293	862	0.02081	862	0.14929	861	0.13121	861	0.30277	861	1.41875e-21	861	0.01615	861	0.00298	862	-0.09353	862	0.47003	861	0.61326	861	0.63073	861	4.01756e-18	861	0.0322	861	0.00396	862	0.20101	862	0.32229	861	0.37428	861	0.6823	861	7.3387e-17
863	0.34903	862	0.67868	862	0.77302	862	3.47096e-20	862	0.04523	862	0.00294	863	0.26393	863	0.15149	862	0.13196	862	0.30396	862	1.6409e-21	862	0.0162	862	0.00299	863	0.02815	863	0.47635	862	0.61645	862	0.63322	862	4.54458e-18	862	0.03229	862	0.00397	863	0.2527	863	0.32749	862	0.37639	862	0.685	862	8.23656e-17
864	0.35635	863	0.68224	863	0.77607	863	3.98669e-20	863	0.04536	863	0.00295	864	0.62705	863	0.15149	863	0.13272	863	0.30516	863	1.89742e-21	863	0.01624	863	0.00299	863	0.10846	864	0.48271	863	0.61966	863	0.63572	863	5.13982e-18	863	0.03238	863	0.00398	864	0.4574	864	0.33271	863	0.37851	863	0.68771	863	9.24269e-17
865	0.36372	864	0.68582	864	0.77914	864	4.57812e-20	864	0.04548	864	0.00295	865	0.66317	864	0.15371	863	0.13272	863	0.30516	863	1.89742e-21	863	0.01624	863	0.00299	864	0.16024	865	0.48911	864	0.6229	864	0.63824	864	5.81197e-18	864	0.03247	864	0.00399	865	0.53609	865	0.33797	864	0.38065	864	0.69044	864	1.037e-16
866	0.37113	865	0.68943	865	0.78222	865	5.25622e-20	865	0.04561	865	0.00296	866	0.62329	865	0.15594	864	0.13349	864	0.30636	864	2.19358e-21	864	0.01628	864	0.003	865	-0.08947	866	0.49555	865	0.62616	865	0.64077	865	6.57084e-18	865	0.03256	865	0.004	866	0.57019	866	0.34327	865	0.38281	865	0.69318	865	1.16328e-16
867	0.37859	866	0.69307	866	0.78533	866	6.03352e-20	866	0.04573	866	0.00297	867	0.46841	866	0.15818	865	0.13427	865	0.30757	865	2.53541e-21	865	0.01633	865	0.00301	866	-0.13479	867	0.50202	866	0.62945	866	0.64331	866	7.42746e-18	866	0.03265	866	0.00401	867	0.53548	867	0.3486	866	0.38499	866	0.69595	866	1.30471e-16
868	0.38609	867	0.69674	867	0.78845	867	6.92436e-20	867	0.04586	867	0.00298	868	0.54253	867	0.16044	866	0.13505	866	0.30879	866	2.92989e-21	866	0.01638	866	0.00302	867	0.1333	868	0.50854	867	0.63276	867	0.64587	867	8.39425e-18	867	0.03274	867	0.00402	868	0.44217	868	0.35396	867	0.38718	867	0.69872	867	1.4631e-16
869	0.39364	868	0.70043	868	0.79159	868	7.94511e-20	868	0.04599	868	0.00299	869	0.65564	868	0.16272	867	0.13583	867	0.31002	867	3.38501e-21	867	0.01642	867	0.00303	868	0.47858	869	0.51509	868	0.63609	868	0.64845	868	9.48516e-18	868	0.03283	868	0.00403	869	0.35187	869	0.35936	868	0.38939	868	0.70152	868	1.64043e-16
870	0.40124	869	0.70415	869	0.79475	869	9.11448e-20	869	0.04611	869	0.00299	870	0.63176	869	0.165	868	0.13663	868	0.31125	868	3.90999e-21	868	0.01647	868	0.00303	869	0.71827	870	0.52169	869	0.63945	869	0.65104	869	1.07159e-17	869	0.03292	869	0.00404	870	0.36456	870	0.3648	869	0.39162	869	0.70432	869	1.83894e-16
871	0.40888	870	0.7079	870	0.79793	870	1.04538e-19	870	0.04624	870	0.003	871	0.44288	870	0.1673	869	0.13743	869	0.31249	869	4.51542e-21	869	0.01651	869	0.00304	870	0.29595	871	0.52833	870	0.64283	870	0.65365	870	1.21042e-17	870	0.03301	870	0.00405	871	0.48125	871	0.37027	870	0.39387	870	0.70715	870	2.06113e-16
872	0.41658	871	0.71167	871	0.80113	871	1.19875e-19	871	0.04637	871	0.00301	872	0.116	871	0.16962	870	0.13824	870	0.31374	870	5.21346e-21	870	0.01656	870	0.00305	871	-0.01537	872	0.53501	871	0.64624	871	0.65627	871	1.36699e-17	871	0.03311	871	0.00406	872	0.68315	872	0.37578	871	0.39613	871	0.71	871	2.30977e-16
872	0.41658	872	0.71547	872	0.80434	872	1.37434e-19	872	0.0465	872	0.00302	872	0.315	872	0.17195	871	0.13905	871	0.315	871	6.01813e-21	871	0.0166	871	0.00306	872	-0.23168	872	0.53501	872	0.64968	872	0.65891	872	1.54353e-17	872	0.0332	872	0.00408	872	0.66815	872	0.37578	872	0.39842	872	0.71286	872	2.58796e-16
873	0.42432	872	0.71547	872	0.80434	872	1.37434e-19	872	0.0465	872	0.00302	873	0.58382	873	0.1743	872	0.13987	872	0.31626	872	6.94549e-21	872	0.01665	872	0.00307	873	-0.10799	873	0.54173	872	0.64968	872	0.65891	872	1.54353e-17	872	0.0332	872	0.00408	873	0.62324	873	0.38132	872	0.39842	872	0.71286	872	2.58796e-16
874	0.43211	873	0.71931	873	0.80758	873	1.57534e-19	873	0.04663	873	0.00303	874	0.90624	874	0.17666	873	0.1407	873	0.31753	873	8.01404e-21	873	0.0167	873	0.00308	874	0.06069	874	0.54849	873	0.65313	873	0.66156	873	1.74256e-17	873	0.03329	873	0.00409	874	0.55034	874	0.3869	873	0.40072	873	0.71573	873	2.89918e-16
875	0.43994	874	0.72317	874	0.81083	874	1.80535e-19	874	0.04676	874	0.00303	875	0.95736	875	0.17903	874	0.14154	874	0.31881	874	9.24499e-21	874	0.01674	874	0.00308	875	0.27258	875	0.5553	874	0.65662	874	0.66423	874	1.9669e-17	874	0.03338	874	0.0041	875	0.58693	875	0.39252	874	0.40305	874	0.71863	874	3.24726e-16
876	0.44783	875	0.72706	875	0.81411	875	2.06853e-19	875	0.04689	875	0.00304	876	0.89647	876	0.18142	875	0.14238	875	0.3201	875	1.06627e-20	875	0.01679	875	0.00309	876	0.41406	876	0.56215	875	0.66013	875	0.66692	875	2.21972e-17	875	0.03348	875	0.00411	876	0.66573	876	0.39818	875	0.40539	875	0.72154	875	3.63652e-16
877	0.45577	876	0.73097	876	0.8174	876	2.36959e-19	876	0.04702	876	0.00305	877	0.96059	877	0.18383	876	0.14323	876	0.32139	876	1.22952e-20	876	0.01684	876	0.0031	877	0.50275	877	0.56904	876	0.66366	876	0.66962	876	2.50459e-17	876	0.03357	876	0.00412	877	0.65425	877	0.40387	876	0.40775	876	0.72447	876	4.07175e-16
878	0.46375	877	0.73492	877	0.82072	877	2.71392e-19	877	0.04716	877	0.00306	878	1.04971	878	0.18625	877	0.14409	877	0.32269	877	1.41746e-20	877	0.01688	877	0.00311	878	0.33643	878	0.57597	877	0.66723	877	0.67234	877	2.8255e-17	877	0.03367	877	0.00413	878	0.61611	878	0.40961	877	0.41013	877	0.72742	877	4.5583e-16
879	0.47179	878	0.7389	878	0.82405	878	3.10765e-19	878	0.04729	878	0.00307	879	1.16783	879	0.18869	878	0.14496	878	0.324	878	1.63377e-20	878	0.01693	878	0.00312	879	0.21141	879	0.58295	878	0.67082	878	0.67507	878	3.18697e-17	878	0.03376	878	0.00414	879	0.54581	879	0.41538	878	0.41253	878	0.73038	878	5.10212e-16
880	0.47988	879	0.74291	879	0.82741	879	3.55777e-19	879	0.04742	879	0.00308	880	1.05295	880	0.19114	879	0.14583	879	0.32532	879	1.88269e-20	879	0.01698	879	0.00313	880	0.1366	880	0.58997	879	0.67443	879	0.67782	879	3.59402e-17	879	0.03386	879	0.00415	880	0.5495	880	0.42119	879	0.41496	879	0.73337	879	5.70985e-16
881	0.48802	880	0.74694	880	0.83078	880	4.07226e-19	880	0.04755	880	0.00308	881	0.88907	881	0.19361	880	0.14671	880	0.32664	880	2.16907e-20	880	0.01703	880	0.00314	881	0.12648	881	0.59704	880	0.67807	880	0.68059	880	4.05234e-17	880	0.03395	880	0.00417	881	0.5634	881	0.42704	880	0.4174	880	0.73637	880	6.38889e-16
882	0.49622	881	0.75101	881	0.83418	881	4.66019e-19	881	0.04769	881	0.00309	882	0.71219	882	0.19609	881	0.1476	881	0.32798	881	2.49847e-20	881	0.01708	881	0.00314	882	0.13637	882	0.60415	881	0.68174	881	0.68338	881	4.56829e-17	881	0.03405	881	0.00418	882	0.56839	882	0.43293	881	0.41986	881	0.73939	881	7.14747e-16
883	0.50446	882	0.75511	882	0.83759	882	5.33193e-19	882	0.04782	882	0.0031	883	0.5707	883	0.1986	882	0.14849	882	0.32932	882	2.87727e-20	882	0.01712	882	0.00315	883	0.17255	883	0.61131	882	0.68544	882	0.68618	882	5.14899e-17	882	0.03414	882	0.00419	883	0.54858	883	0.43885	882	0.42235	882	0.74243	882	7.99477e-16
884	0.51276	883	0.75924	883	0.84103	883	6.09924e-19	883	0.04796	883	0.00311	884	0.45202	884	0.20111	883	0.1494	883	0.33067	883	3.3128e-20	883	0.01717	883	0.00316	884	0.27424	884	0.61851	883	0.68917	883	0.689	883	5.80247e-17	883	0.03424	883	0.0042	884	0.51428	884	0.44482	883	0.42485	883	0.74549	883	8.94099e-16
885	0.52111	884	0.7634	884	0.84449	884	6.97556e-19	884	0.04809	884	0.00312	885	0.47434	885	0.20365	884	0.15031	884	0.33202	884	3.81343e-20	884	0.01722	884	0.00317	885	0.41823	885	0.62576	884	0.69292	884	0.69183	884	6.53771e-17	884	0.03434	884	0.00421	885	0.33697	885	0.45083	884	0.42738	884	0.74856	884	9.9975e-16
886	0.52952	885	0.76759	885	0.84796	885	7.97616e-19	885	0.04823	885	0.00313	886	0.50624	886	0.2062	885	0.15123	885	0.33339	885	4.38877e-20	885	0.01727	885	0.00318	886	0.64691	886	0.63306	885	0.6967	885	0.69469	885	7.36479e-17	885	0.03444	885	0.00422	886	0.21467	886	0.45689	885	0.42993	885	0.75166	885	1.1177e-15
887	0.53797	886	0.77182	886	0.85146	886	9.11842e-19	886	0.04837	886	0.00314	887	0.55168	887	0.20877	886	0.15216	886	0.33476	886	5.04982e-20	886	0.01732	886	0.00319	887	0.68359	887	0.6404	886	0.70051	886	0.69756	886	8.29501e-17	886	0.03453	886	0.00423	887	0.18636	887	0.46298	886	0.4325	886	0.75477	886	1.24935e-15
888	0.54649	887	0.77607	887	0.85499	887	1.04221e-18	887	0.04851	887	0.00314	888	0.50672	888	0.21135	887	0.15309	887	0.33615	887	5.8092e-20	887	0.01737	887	0.0032	888	0.39828	888	0.64779	887	0.70435	887	0.70044	887	9.34104e-17	887	0.03463	887	0.00425	888	0.61426	888	0.46912	887	0.43509	887	0.7579	887	1.39626e-15
889	0.55506	888	0.78036	888	0.85853	888	1.19098e-18	888	0.04864	888	0.00315	889	0.45072	889	0.21396	888	0.15404	888	0.33754	888	6.68133e-20	888	0.01742	888	0.00321	889	0.13597	889	0.65522	888	0.70822	888	0.70335	888	1.05171e-16	888	0.03473	888	0.00426	889	1.13975	889	0.4753	888	0.4377	888	0.76106	888	1.5602e-15
890	0.56368	889	0.78468	889	0.86209	889	1.36071e-18	889	0.04878	889	0.00316	890	0.50142	890	0.21658	889	0.15499	889	0.33894	889	7.68274e-20	889	0.01747	889	0.00321	890	-0.05035	890	0.66271	889	0.71211	889	0.70628	889	1.18391e-16	889	0.03483	889	0.00427	890	1.37944	890	0.48152	889	0.44034	889	0.76423	889	1.74308e-15
891	0.57237	890	0.78904	890	0.86568	890	1.55431e-18	890	0.04892	890	0.00317	891	0.57575	890	0.21658	890	0.15595	890	0.34035	890	8.83234e-20	890	0.01752	890	0.00322	890	0.16585	891	0.67024	890	0.71604	890	0.70922	890	1.33248e-16	890	0.03493	890	0.00428	891	1.44714	891	0.48778	890	0.443	890	0.76742	890	1.94707e-15
892	0.5811	891	0.79343	891	0.86929	891	1.77509e-18	891	0.04906	891	0.00318	892	0.67037	891	0.21921	890	0.15595	890	0.34035	890	8.83234e-20	890	0.01752	890	0.00322	891	0.34234	892	0.67783	891	0.72	891	0.71218	891	1.49943e-16	891	0.03503	891	0.00429	892	1.36083	892	0.49409	891	0.44568	891	0.77063	891	2.17456e-15
893	0.5899	892	0.79785	892	0.87292	892	2.02682e-18	892	0.0492	892	0.00319	893	0.45869	892	0.22187	891	0.15692	891	0.34176	891	1.01518e-19	891	0.01757	891	0.00323	892	0.48402	893	0.68546	892	0.72398	892	0.71516	892	1.687e-16	892	0.03513	892	0.00431	893	1.03053	893	0.50044	892	0.44839	892	0.77386	892	2.42822e-15
894	0.59875	893	0.8023	893	0.87658	893	2.31378e-18	893	0.04934	893	0.0032	894	0.28661	893	0.22454	892	0.1579	892	0.34319	892	1.16658e-19	892	0.01762	892	0.00324	893	0.5287	894	0.69314	893	0.728	893	0.71815	893	1.89768e-16	893	0.03523	893	0.00432	894	0.73452	894	0.50684	893	0.45111	893	0.77711	893	2.71101e-15
895	0.60766	894	0.80679	894	0.88025	894	2.64082e-18	894	0.04949	894	0.00321	895	0.27673	894	0.22723	893	0.15889	893	0.34463	893	1.34028e-19	893	0.01767	893	0.00325	894	0.49939	895	0.70087	894	0.73205	894	0.72117	894	2.1343e-16	894	0.03533	894	0.00433	895	0.57311	895	0.51328	894	0.45387	894	0.78038	894	3.02622e-15
896	0.61663	895	0.81132	895	0.88395	895	3.01348e-18	895	0.04963	895	0.00321	896	0.58125	895	0.22994	894	0.15988	894	0.34607	894	1.5395e-19	894	0.01772	894	0.00326	895	0.31607	896	0.70866	895	0.73612	895	0.72421	895	2.39998e-16	895	0.03543	895	0.00434	896	0.66245	896	0.51977	895	0.45665	895	0.78367	895	3.37751e-15
897	0.62566	896	0.81588	896	0.88768	896	3.43802e-18	896	0.04977	896	0.00322	897	0.99496	896	0.23267	895	0.16089	895	0.34752	895	1.76796e-19	895	0.01777	895	0.00327	896	0.25486	897	0.71649	896	0.74023	896	0.72726	896	2.69825e-16	896	0.03554	896	0.00435	897	0.8553	897	0.52631	896	0.45945	896	0.78699	896	3.76894e-15
898	0.63475	897	0.82047	897	0.89142	897	3.92157e-18	897	0.04992	897	0.00323	898	0.94808	897	0.23542	896	0.1619	896	0.34898	896	2.02989e-19	896	0.01782	896	0.00328	897	0.26565	898	0.72437	897	0.74437	897	0.73033	897	3.03305e-16	897	0.03564	897	0.00437	898	0.898	898	0.53289	897	0.46227	897	0.79032	897	4.20502e-15
899	0.6439	898	0.8251	898	0.89519	898	4.47222e-18	898	0.05006	898	0.00324	899	0.8352	898	0.23818	897	0.16293	897	0.35045	897	2.33012e-19	897	0.01787	897	0.00329	898	0.49113	899	0.73231	898	0.74855	898	0.73343	898	3.40878e-16	898	0.03574	898	0.00438	899	0.88969	899	0.53951	898	0.46512	898	0.79368	898	4.69075e-15
899	0.6439	899	0.82977	899	0.89899	899	5.09915e-18	899	0.05021	899	0.00325	899	0.6422	899	0.24097	898	0.16396	898	0.35193	898	2.67418e-19	898	0.01793	898	0.0033	899	0.59981	899	0.73231	899	0.75275	899	0.73654	899	3.83035e-16	899	0.03585	899	0.00439	899	0.82069	899	0.53951	899	0.468	899	0.79705	899	5.23171e-15
900	0.65311	899	0.82977	899	0.89899	899	5.09915e-18	899	0.05021	899	0.00325	900	0.57552	900	0.24377	899	0.16501	899	0.35342	899	3.06838e-19	899	0.01798	899	0.00331	900	0.5725	900	0.7403	899	0.75275	899	0.73654	899	3.83035e-16	899	0.03585	899	0.00439	900	0.62679	900	0.54619	899	0.468	899	0.79705	899	5.23171e-15
901	0.66238	900	0.83447	900	0.9028	900	5.81278e-18	900	0.05035	900	0.00326	901	0.54584	901	0.2466	900	0.16606	900	0.35492	900	3.51993e-19	900	0.01803	900	0.00331	901	0.45619	901	0.74835	900	0.75699	900	0.73967	900	4.3033e-16	900	0.03595	900	0.0044	901	0.45108	901	0.55291	900	0.4709	900	0.80045	900	5.83407e-15
902	0.67171	901	0.83921	901	0.90665	901	6.62493e-18	901	0.0505	901	0.00327	902	0.56266	902	0.24944	901	0.16712	901	0.35643	901	4.03707e-19	901	0.01808	901	0.00332	902	0.30057	902	0.75644	901	0.76126	901	0.74282	901	4.83376e-16	901	0.03606	901	0.00442	902	0.40977	902	0.55968	901	0.47383	901	0.80387	901	6.50468e-15
903	0.68111	902	0.84399	902	0.91051	902	7.54901e-18	902	0.05064	902	0.00328	903	0.59278	903	0.2523	902	0.16819	902	0.35795	902	4.62918e-19	902	0.01813	902	0.00333	903	0.07155	903	0.76459	902	0.76556	902	0.74599	902	5.42865e-16	902	0.03616	902	0.00443	903	0.45047	903	0.5665	902	0.47678	902	0.80731	902	7.25113e-15
904	0.69057	903	0.8488	903	0.9144	903	8.60023e-18	903	0.05079	903	0.00329	904	0.63079	904	0.25518	903	0.16927	903	0.35948	903	5.30701e-19	903	0.01819	903	0.00334	904	0.02824	904	0.7728	903	0.7699	903	0.74918	903	6.09564e-16	903	0.03627	903	0.00444	904	0.54016	904	0.57337	903	0.47976	903	0.81077	903	8.08188e-15
905	0.70009	904	0.85365	904	0.91832	904	9.79585e-18	904	0.05094	904	0.0033	905	0.58931	905	0.25809	904	0.17037	904	0.36101	904	6.08277e-19	904	0.01824	904	0.00335	905	0.10093	905	0.78106	904	0.77426	904	0.7524	904	6.84336e-16	904	0.03637	904	0.00445	905	0.57586	905	0.58028	904	0.48276	904	0.81425	904	9.00628e-15
906	0.70967	905	0.85854	905	0.92226	905	1.11554e-17	905	0.05109	905	0.00331	906	0.57113	906	0.26101	905	0.17147	905	0.36256	905	6.97043e-19	905	0.01829	905	0.00336	906	0.29981	906	0.78937	905	0.77867	905	0.75563	905	7.68141e-16	905	0.03648	905	0.00447	906	0.62745	906	0.58725	905	0.48579	905	0.81776	905	1.00347e-14
907	0.71932	906	0.86347	906	0.92622	906	1.2701e-17	906	0.05124	906	0.00332	907	0.58885	907	0.26395	906	0.17258	906	0.36412	906	7.9859e-19	906	0.01835	906	0.00337	907	0.4073	907	0.79774	906	0.7831	906	0.75888	906	8.62054e-16	906	0.03659	906	0.00448	907	0.70384	907	0.59427	906	0.48885	906	0.82129	906	1.11787e-14
908	0.72904	907	0.86843	907	0.93021	907	1.44579e-17	907	0.05139	907	0.00333	908	0.70227	908	0.26692	907	0.1737	907	0.36568	907	9.14735e-19	907	0.0184	907	0.00338	908	0.37298	908	0.80617	907	0.78757	907	0.76216	907	9.67274e-16	907	0.03669	907	0.00449	908	0.85794	908	0.60134	907	0.49194	907	0.82484	907	1.2451e-14
909	0.73882	908	0.87343	908	0.93423	908	1.64544e-17	908	0.05154	908	0.00333	909	0.79939	909	0.2699	908	0.17484	908	0.36726	908	1.04755e-18	908	0.01846	908	0.00339	909	0.34967	909	0.81465	908	0.79208	908	0.76545	908	1.08514e-15	908	0.0368	908	0.0045	909	0.96563	909	0.60846	908	0.49506	908	0.82841	908	1.38657e-14
910	0.74867	909	0.87848	909	0.93827	909	1.87228e-17	909	0.05169	909	0.00334	910	0.68651	910	0.27291	909	0.17598	909	0.36885	909	1.19938e-18	909	0.01851	909	0.0034	910	0.33935	910	0.82319	909	0.79662	909	0.76877	909	1.21716e-15	909	0.03691	909	0.00452	910	0.73173	910	0.61563	909	0.4982	909	0.83201	909	1.54385e-14
911	0.75859	910	0.88356	910	0.94234	910	2.12996e-17	910	0.05184	910	0.00335	911	0.59532	911	0.27594	910	0.17713	910	0.37044	910	1.37293e-18	910	0.01856	910	0.00341	911	0.38104	911	0.83179	910	0.8012	910	0.77211	910	1.36498e-15	910	0.03702	910	0.00453	911	0.49502	911	0.62286	910	0.50137	910	0.83563	910	1.71869e-14
912	0.76857	911	0.88869	911	0.94643	911	2.42261e-17	911	0.05199	911	0.00336	912	0.52261	912	0.27899	911	0.1783	911	0.37205	911	1.57125e-18	911	0.01862	911	0.00342	912	0.34672	912	0.84044	911	0.80581	911	0.77546	911	1.53049e-15	911	0.03713	911	0.00454	912	0.25571	912	0.63014	911	0.50457	911	0.83927	911	1.913e-14
913	0.77862	912	0.89385	912	0.95055	912	2.75491e-17	912	0.05215	912	0.00337	913	0.93786	913	0.28206	912	0.17948	912	0.37367	912	1.79784e-18	912	0.01867	912	0.00343	913	0.25231	913	0.84916	912	0.81046	912	0.77885	912	1.71575e-15	912	0.03724	912	0.00456	913	0.43441	913	0.63747	912	0.5078	912	0.84294	912	2.12892e-14
914	0.78874	913	0.89906	913	0.9547	913	3.13214e-17	913	0.0523	913	0.00338	914	1.20698	914	0.28516	913	0.18066	913	0.3753	913	2.05665e-18	913	0.01873	913	0.00344	914	0.15939	914	0.85793	913	0.81514	913	0.78225	913	1.92309e-15	913	0.03735	913	0.00457	914	0.6347	914	0.64485	913	0.51105	913	0.84663	913	2.3688e-14
915	0.79893	914	0.9043	914	0.95887	914	3.56031e-17	914	0.05246	914	0.00339	915	1.1231	915	0.28827	914	0.18186	914	0.37694	914	2.35222e-18	914	0.01879	914	0.00345	915	0.11778	915	0.86677	914	0.81986	914	0.78567	914	2.15511e-15	914	0.03746	914	0.00458	915	0.8278	915	0.6523	914	0.51434	914	0.85035	914	2.63527e-14
916	0.80919	915	0.90959	915	0.96307	915	4.04618e-17	915	0.05261	915	0.0034	916	0.78022	916	0.29141	915	0.18307	915	0.37859	915	2.68969e-18	915	0.01884	915	0.00346	916	0.17716	916	0.87566	915	0.82462	915	0.78912	915	2.41468e-15	915	0.03757	915	0.0046	916	0.97249	916	0.65979	915	0.51766	915	0.85409	915	2.93122e-14
917	0.81952	916	0.91492	916	0.9673	916	4.59741e-17	916	0.05277	916	0.00341	917	0.38633	917	0.29457	916	0.1843	916	0.38025	916	3.07491e-18	916	0.0189	916	0.00347	917	0.10215	917	0.88462	916	0.82942	916	0.79259	916	2.70502e-15	916	0.03768	916	0.00461	917	1.08318	917	0.66735	916	0.52101	916	0.85785	916	3.25985e-14
918	0.82992	917	0.92029	917	0.97156	917	5.22269e-17	917	0.05293	917	0.00342	918	0.37745	917	0.29457	917	0.18553	917	0.38192	917	3.51454e-18	917	0.01895	917	0.00348	917	-0.03086	918	0.89363	917	0.83425	917	0.79608	917	3.02974e-15	917	0.03779	917	0.00462	918	1.07688	918	0.67496	917	0.52439	917	0.86164	917	3.62471e-14
919	0.84039	918	0.9257	918	0.97584	918	5.93179e-17	918	0.05308	918	0.00343	919	0.43157	918	0.29776	917	0.18553	917	0.38192	917	3.51454e-18	917	0.01895	917	0.00348	918	-0.20317	919	0.90271	918	0.83912	918	0.7996	918	3.39282e-15	918	0.03791	918	0.00464	919	1.06257	919	0.68262	918	0.5278	918	0.86545	918	4.02972e-14
920	0.85093	919	0.93116	919	0.98015	919	6.73579e-17	919	0.05324	919	0.00344	920	0.54959	919	0.30097	918	0.18678	918	0.3836	918	4.01617e-18	918	0.01901	918	0.00349	919	-0.22448	920	0.91186	919	0.84403	919	0.80314	919	3.79873e-15	919	0.03802	919	0.00465	920	1.03827	920	0.69035	919	0.53124	919	0.86929	919	4.47923e-14
921	0.86155	920	0.93666	920	0.98449	920	7.64721e-17	920	0.0534	920	0.00345	921	0.70881	920	0.3042	919	0.18803	919	0.38529	919	4.58841e-18	919	0.01907	919	0.0035	920	-0.0938	921	0.92106	920	0.84898	920	0.8067	920	4.25243e-15	920	0.03813	920	0.00466	921	1.03296	921	0.69813	920	0.53471	920	0.87316	920	4.97803e-14
922	0.87225	921	0.94221	921	0.98886	921	8.68019e-17	921	0.05356	921	0.00346	922	0.79693	921	0.30745	920	0.1893	920	0.38699	920	5.24105e-18	920	0.01912	920	0.00351	921	0.02789	922	0.93033	921	0.85396	921	0.81028	921	4.75947e-15	921	0.03825	921	0.00468	922	1.03066	922	0.70597	921	0.53821	921	0.87704	921	5.53144e-14
923	0.88301	922	0.9478	922	0.99326	922	9.85069e-17	922	0.05372	922	0.00347	923	0.68505	922	0.31073	921	0.19059	921	0.38871	921	5.98524e-18	921	0.01918	921	0.00352	922	0.12557	923	0.93966	922	0.85899	922	0.81389	922	5.32601e-15	922	0.03836	922	0.00469	923	1.03235	923	0.71387	922	0.54175	922	0.88096	922	6.14534e-14
924	0.89385	923	0.95343	923	0.99769	923	1.11767e-16	923	0.05388	923	0.00348	924	0.55827	923	0.31404	922	0.19188	922	0.39043	922	6.83363e-18	922	0.01924	922	0.00353	923	0.16356	924	0.94906	923	0.86406	923	0.81752	923	5.95891e-15	923	0.03848	923	0.0047	924	0.99704	924	0.72183	923	0.54532	923	0.8849	923	6.82621e-14
925	0.90477	924	0.95911	924	1.00214	924	1.26787e-16	924	0.05404	924	0.00349	925	0.43928	924	0.31737	923	0.19319	923	0.39217	923	7.80059e-18	923	0.0193	923	0.00354	924	0.11594	925	0.95852	924	0.86916	924	0.82118	924	6.66582e-15	924	0.03859	924	0.00472	925	0.92874	925	0.72985	924	0.54892	924	0.88887	924	7.58123e-14
926	0.91577	925	0.96483	925	1.00663	925	1.43796e-16	925	0.05421	925	0.0035	926	0.5762	925	0.32072	924	0.19451	924	0.39392	924	8.90247e-18	924	0.01935	924	0.00355	925	0.02662	926	0.96805	925	0.87431	925	0.82486	925	7.45526e-15	925	0.03871	925	0.00473	926	0.65593	926	0.73793	925	0.55256	925	0.89286	925	8.41833e-14
926	0.91577	926	0.9706	926	1.01114	926	1.63054e-16	926	0.05437	926	0.00351	926	0.6884	926	0.3241	925	0.19584	925	0.39568	925	1.01578e-17	925	0.01941	925	0.00356	926	-0.05169	926	0.96805	926	0.8795	926	0.82857	926	8.33668e-15	926	0.03883	926	0.00474	926	0.50043	926	0.73793	926	0.55623	926	0.89688	926	9.34628e-14
927	0.92684	926	0.9706	926	1.01114	926	1.63054e-16	926	0.05437	926	0.00351	927	0.77452	927	0.3275	926	0.19719	926	0.39746	926	1.15877e-17	926	0.01947	926	0.00357	927	-0.07501	927	0.97764	926	0.8795	926	0.82857	926	8.33668e-15	926	0.03883	926	0.00474	927	0.49213	927	0.74608	926	0.55623	926	0.89688	926	9.34628e-14
928	0.93799	927	0.97642	927	1.01569	927	1.84852e-16	927	0.05453	927	0.00352	928	0.80164	928	0.33093	927	0.19855	927	0.39924	927	1.32159e-17	927	0.01953	927	0.00358	928	-0.03032	928	0.98731	927	0.88472	927	0.8323	927	9.32064e-15	927	0.03894	927	0.00476	928	0.64432	928	0.75428	927	0.55994	927	0.90093	927	1.03747e-13
929	0.94921	928	0.98228	928	1.02026	928	2.09523e-16	928	0.0547	928	0.00353	929	0.80076	929	0.33438	928	0.19992	928	0.40103	928	1.50698e-17	928	0.01959	928	0.00359	929	0.04437	929	0.99704	928	0.88999	928	0.83605	928	1.04188e-14	928	0.03906	928	0.00477	929	0.76681	929	0.76255	928	0.56368	928	0.905	928	1.15144e-13
930	0.96052	929	0.98819	929	1.02487	929	2.37437e-16	929	0.05486	929	0.00354	930	0.74688	930	0.33787	929	0.2013	929	0.40284	929	1.718e-17	929	0.01965	929	0.0036	930	0.12605	930	1.00683	929	0.89531	929	0.83983	929	1.16444e-14	929	0.03918	929	0.00479	930	0.68809	930	0.77089	929	0.56745	929	0.9091	929	1.27772e-13
931	0.97191	930	0.99415	930	1.02951	930	2.69015e-16	930	0.05503	930	0.00355	931	0.72799	931	0.34137	930	0.2027	930	0.40466	930	1.95814e-17	930	0.01971	930	0.00361	931	0.21284	931	1.0167	930	0.90066	930	0.84364	930	1.30117e-14	930	0.0393	930	0.0048	931	0.68129	931	0.77929	930	0.57126	930	0.91323	930	1.4176e-13
932	0.98338	931	1.00016	931	1.03417	931	3.04731e-16	931	0.0552	931	0.00356	932	0.73111	932	0.34491	931	0.20412	931	0.4065	931	2.23138e-17	931	0.01977	931	0.00362	932	0.28632	932	1.02664	931	0.90606	931	0.84747	931	1.4537e-14	931	0.03942	931	0.00481	932	0.723	932	0.78775	931	0.57511	931	0.91739	931	1.57252e-13
933	0.99493	932	1.00621	932	1.03887	932	3.45119e-16	932	0.05537	932	0.00358	933	0.85323	933	0.34847	932	0.20555	932	0.40834	932	2.54219e-17	932	0.01983	932	0.00363	933	0.35111	933	1.03664	932	0.9115	932	0.85133	932	1.62381e-14	932	0.03954	932	0.00483	933	1.07929	933	0.79628	932	0.57899	932	0.92157	932	1.74409e-13
934	1.00656	933	1.01232	933	1.0436	933	3.9078e-16	933	0.05553	933	0.00359	934	0.95535	934	0.35206	933	0.20699	933	0.4102	933	2.89568e-17	933	0.01989	933	0.00365	934	0.36179	934	1.04672	933	0.91698	933	0.85521	933	1.81351e-14	933	0.03966	933	0.00484	934	1.31799	934	0.80488	933	0.58291	933	0.92579	933	1.93404e-13
935	1.01827	934	1.01847	934	1.04837	934	4.42391e-16	934	0.0557	934	0.0036	935	1.02447	935	0.35567	934	0.20844	934	0.41207	934	3.29761e-17	934	0.01995	934	0.00366	935	0.34647	935	1.05687	934	0.92251	934	0.85912	934	2.025e-14	934	0.03978	934	0.00486	935	1.38368	935	0.81354	934	0.58687	934	0.93003	934	2.14432e-13
936	1.03007	935	1.02467	935	1.05316	935	5.00717e-16	935	0.05587	935	0.00361	936	1.04559	936	0.35932	935	0.20991	935	0.41395	935	3.75451e-17	935	0.02001	935	0.00367	936	0.29556	936	1.06709	935	0.92808	935	0.86305	935	2.26074e-14	935	0.0399	935	0.00487	936	1.33137	936	0.82227	935	0.59087	935	0.9343	935	2.37705e-13
937	1.04195	936	1.03093	936	1.05799	936	5.66617e-16	936	0.05604	936	0.00362	937	1.02871	937	0.36299	936	0.2114	936	0.41584	936	4.27381e-17	936	0.02007	936	0.00368	937	0.28095	937	1.07738	936	0.9337	936	0.86702	936	2.52348e-14	936	0.04002	936	0.00489	937	1.23807	937	0.83107	936	0.5949	936	0.9386	936	2.6346e-13
938	1.05392	937	1.03723	937	1.06285	937	6.4106e-16	937	0.05622	937	0.00363	938	0.90082	938	0.36669	937	0.2129	937	0.41775	937	4.86389e-17	937	0.02013	937	0.00369	938	0.26643	938	1.08775	937	0.93936	937	0.87101	937	2.81625e-14	937	0.04015	937	0.0049	938	1.10176	938	0.83994	937	0.59897	937	0.94293	937	2.91956e-13
939	1.06598	938	1.04359	938	1.06775	938	7.25135e-16	938	0.05639	938	0.00364	939	0.88194	939	0.37042	938	0.21442	938	0.41967	938	5.53424e-17	938	0.02019	938	0.0037	939	0.21362	939	1.09819	938	0.94506	938	0.87502	938	3.14242e-14	938	0.04027	938	0.00491	939	0.99946	939	0.84888	938	0.60308	938	0.94729	938	3.23479e-13
940	1.07812	939	1.04999	939	1.07267	939	8.20069e-16	939	0.05656	939	0.00365	940	0.94306	940	0.37418	939	0.21595	939	0.42161	939	6.29563e-17	939	0.02026	939	0.00371	940	0.0329	940	1.10871	939	0.95082	939	0.87907	939	3.50573e-14	939	0.04039	939	0.00493	940	0.92315	940	0.85789	939	0.60723	939	0.95168	939	3.58345e-13
941	1.09034	940	1.05645	940	1.07764	940	9.27243e-16	940	0.05674	940	0.00366	941	1.13018	941	0.37797	940	0.2175	940	0.42355	940	7.16023e-17	940	0.02032	940	0.00372	941	-0.23841	941	1.1193	940	0.95661	940	0.88314	940	3.91035e-14	940	0.04052	940	0.00494	941	0.91884	941	0.86697	940	0.61142	940	0.95609	940	3.96902e-13
942	1.10266	941	1.06296	941	1.08263	941	1.04821e-15	941	0.05691	941	0.00367	942	1.2143	942	0.38178	941	0.21906	941	0.42551	941	8.14181e-17	941	0.02038	941	0.00373	942	-0.24373	942	1.12996	941	0.96246	941	0.88724	941	4.36087e-14	941	0.04064	941	0.00496	942	0.95654	942	0.87612	941	0.61565	941	0.96054	941	4.39533e-13
943	1.11507	942	1.06953	942	1.08766	942	1.18472e-15	942	0.05709	942	0.00368	943	1.11542	943	0.38563	942	0.22064	942	0.42749	942	9.25597e-17	942	0.02044	942	0.00374	943	-0.17705	943	1.14071	942	0.96835	942	0.89137	942	4.86243e-14	942	0.04077	942	0.00497	943	1.06423	943	0.88535	942	0.61993	942	0.96502	942	4.8666e-13
944	1.12756	943	1.07615	943	1.09273	943	1.33873e-15	943	0.05726	943	0.00369	944	1.09054	944	0.38951	943	0.22223	943	0.42948	943	1.05203e-16	943	0.02051	943	0.00376	944	0.00264	944	1.15153	943	0.97429	943	0.89553	943	5.42071e-14	943	0.0409	943	0.00499	944	1.16593	944	0.89465	943	0.62424	943	0.96953	943	5.38749e-13
945	1.14015	944	1.08282	944	1.09782	944	1.51245e-15	944	0.05744	944	0.0037	945	1.14466	944	0.38951	944	0.22384	944	0.43148	944	1.19548e-16	944	0.02057	944	0.00377	944	0.13764	945	1.16242	944	0.98028	944	0.89971	944	6.04199e-14	944	0.04102	944	0.005	945	1.25762	945	0.90403	944	0.62859	944	0.97408	944	5.96311e-13
946	1.15282	945	1.08955	945	1.10296	945	1.70836e-15	945	0.05762	945	0.00372	946	1.49977	945	0.39342	944	0.22384	944	0.43148	944	1.19548e-16	944	0.02057	944	0.00377	945	0.25953	946	1.1734	945	0.98631	945	0.90393	945	6.73326e-14	945	0.04115	945	0.00502	946	1.31131	946	0.91348	945	0.63299	945	0.97865	945	6.59913e-13
947	1.16559	946	1.09633	946	1.10813	946	1.92927e-15	946	0.0578	946	0.00373	947	1.56589	946	0.39736	945	0.22547	945	0.43349	945	1.3582e-16	945	0.02064	945	0.00378	946	0.38101	947	1.18446	946	0.9924	946	0.90817	946	7.50228e-14	946	0.04128	946	0.00503	947	1.29001	947	0.923	946	0.63743	946	0.98325	946	7.30174e-13
948	1.17846	947	1.10317	947	1.11334	947	2.17829e-15	947	0.05798	947	0.00374	948	1.39401	947	0.40133	946	0.22712	946	0.43552	946	1.54273e-16	946	0.0207	946	0.00379	947	0.5117	948	1.19559	947	0.99853	947	0.91245	947	8.35762e-14	947	0.04141	947	0.00505	948	1.2067	948	0.93261	947	0.64192	947	0.98789	947	8.07778e-13
949	1.19141	948	1.11006	948	1.11858	948	2.45895e-15	948	0.05816	948	0.00375	949	1.10913	948	0.40533	947	0.22878	947	0.43756	947	1.75196e-16	947	0.02076	947	0.0038	948	0.64938	949	1.20681	948	1.00471	948	0.91675	948	9.3088e-14	948	0.04154	948	0.00506	949	1.1114	949	0.94229	948	0.64644	948	0.99256	948	8.9348e-13
950	1.20447	949	1.11701	949	1.12386	949	2.77521e-15	949	0.05834	949	0.00376	950	0.95825	949	0.40937	948	0.23045	948	0.43962	948	1.98914e-16	948	0.02083	948	0.00381	949	0.60306	950	1.21811	949	1.01095	949	0.92109	949	1.03664e-13	949	0.04167	949	0.00508	950	1.08009	950	0.95205	949	0.65102	949	0.99726	949	9.88106e-13
951	1.21761	950	1.12402	950	1.12917	950	3.1315e-15	950	0.05852	950	0.00377	951	1.08337	950	0.41344	949	0.23215	949	0.44169	949	2.25793e-16	949	0.02089	949	0.00382	950	0.53275	951	1.22949	950	1.01723	950	0.92545	950	1.1542e-13	950	0.0418	950	0.0051	951	1.17679	951	0.96189	950	0.65563	950	1.002	950	1.09257e-12
952	1.23086	951	1.13108	951	1.13453	951	3.53282e-15	951	0.05871	951	0.00378	952	1.06349	951	0.41754	950	0.23386	950	0.44378	950	2.5625e-16	950	0.02096	950	0.00384	951	0.43744	952	1.24095	951	1.02356	951	0.92985	951	1.28487e-13	951	0.04193	951	0.00511	952	1.13648	952	0.97181	951	0.6603	951	1.00677	951	1.20787e-12
953	1.2442	952	1.1382	952	1.13992	952	3.98476e-15	952	0.05889	952	0.0038	953	0.9686	952	0.42167	951	0.2356	951	0.44588	951	2.90753e-16	951	0.02103	951	0.00385	952	0.38512	953	1.2525	952	1.02995	952	0.93427	952	1.43007e-13	952	0.04206	952	0.00513	953	1.02817	953	0.98181	952	0.665	952	1.01157	952	1.33511e-12
953	1.2442	953	1.14538	953	1.14535	953	4.49359e-15	953	0.05908	953	0.00381	953	0.7226	953	0.42584	952	0.23735	952	0.44799	952	3.29831e-16	952	0.02109	952	0.00386	953	0.3648	953	1.2525	953	1.03639	953	0.93873	953	1.5914e-13	953	0.04219	953	0.00514	953	0.79647	953	0.98181	953	0.66976	953	1.01641	953	1.47551e-12
954	1.25764	953	1.14538	953	1.14535	953	4.49359e-15	953	0.05908	953	0.00381	954	0.62122	954	0.43004	953	0.23911	953	0.45013	953	3.7408e-16	953	0.02116	953	0.00387	954	0.46049	954	1.26413	953	1.03639	953	0.93873	953	1.5914e-13	953	0.04219	953	0.00514	954	0.69359	954	0.9919	953	0.66976	953	1.01641	953	1.47551e-12
955	1.27118	954	1.15262	954	1.15081	954	5.06637e-15	954	0.05926	954	0.00382	955	0.65274	955	0.43428	954	0.2409	954	0.45227	954	4.24173e-16	954	0.02122	954	0.00388	955	0.58318	955	1.27585	954	1.04288	954	0.94322	954	1.7706e-13	954	0.04232	954	0.00516	955	0.70899	955	1.00206	954	0.67456	954	1.02128	954	1.63039e-12
956	1.28482	955	1.15992	955	1.15632	955	5.71099e-15	955	0.05945	955	0.00383	956	0.75396	956	0.43855	955	0.24271	955	0.45443	955	4.80872e-16	955	0.02129	955	0.00389	956	0.72986	956	1.28765	955	1.04942	955	0.94774	955	1.96963e-13	955	0.04246	955	0.00517	956	0.81226	956	1.01232	955	0.67941	955	1.02619	955	1.80123e-12
957	1.29856	956	1.16728	956	1.16186	956	6.43631e-15	956	0.05964	956	0.00384	957	0.86308	957	0.44285	956	0.24453	956	0.45661	956	5.45032e-16	956	0.02136	956	0.00391	957	0.73355	957	1.29954	956	1.05601	956	0.95229	956	2.19064e-13	956	0.04259	956	0.00519	957	0.94895	957	1.02265	956	0.68431	956	1.03113	956	1.98963e-12
958	1.3124	957	1.1747	957	1.16745	957	7.25228e-15	957	0.05982	957	0.00385	958	0.9752	958	0.44719	957	0.24638	957	0.4588	957	6.1762e-16	957	0.02143	957	0.00392	958	0.71823	958	1.31152	957	1.06266	957	0.95688	957	2.43601e-13	957	0.04273	957	0.0052	958	1.13864	958	1.03307	957	0.68926	957	1.0361	957	2.19736e-12
959	1.32634	958	1.18218	958	1.17307	958	8.17002e-15	958	0.06001	958	0.00387	959	1.04332	959	0.45157	958	0.24824	958	0.46101	958	6.99725e-16	958	0.02149	958	0.00393	959	0.69391	959	1.32358	958	1.06936	958	0.9615	958	2.70838e-13	958	0.04286	958	0.00522	959	1.17034	959	1.04358	958	0.69425	958	1.04111	958	2.42637e-12
960	1.34039	959	1.18973	959	1.17874	959	9.20202e-15	959	0.0602	959	0.00388	960	1.09543	960	0.45598	959	0.25012	959	0.46323	959	7.92573e-16	959	0.02156	959	0.00394	960	0.6886	960	1.33573	959	1.07612	959	0.96615	959	3.01065e-13	959	0.043	959	0.00524	960	1.13403	960	1.05418	959	0.6993	959	1.04616	959	2.6788e-12
961	1.35454	960	1.19733	960	1.18444	960	1.03623e-14	960	0.06039	960	0.00389	961	1.16855	961	0.46043	960	0.25203	960	0.46547	960	8.9755e-16	960	0.02163	960	0.00395	961	0.66829	961	1.34798	960	1.08293	960	0.97083	960	3.34606e-13	960	0.04314	960	0.00525	961	1.07773	961	1.06486	960	0.7044	960	1.05124	960	2.95698e-12
962	1.3688	961	1.205	961	1.19019	961	1.16664e-14	961	0.06059	961	0.0039	962	1.32167	962	0.46492	961	0.25395	961	0.46772	961	1.01621e-15	961	0.0217	961	0.00397	962	0.45297	962	1.36031	961	1.0898	961	0.97555	961	3.71817e-13	961	0.04327	961	0.00527	962	1.15242	962	1.07564	961	0.70955	961	1.05636	961	3.2635e-12
963	1.38316	962	1.21273	962	1.19597	962	1.3132e-14	962	0.06078	962	0.00391	963	1.55579	963	0.46945	962	0.25589	962	0.46999	962	1.15031e-15	962	0.02177	962	0.00398	963	0.24226	963	1.37274	962	1.09672	962	0.9803	962	4.13092e-13	962	0.04341	962	0.00529	963	1.35911	963	1.0865	962	0.71475	962	1.06152	962	3.60118e-12
964	1.39764	963	1.22052	963	1.2018	963	1.47788e-14	963	0.06097	963	0.00393	964	1.78691	964	0.47401	963	0.25786	963	0.47228	963	1.30183e-15	963	0.02184	963	0.00399	964	0.03534	964	1.38525	963	1.1037	963	0.98509	963	4.58866e-13	963	0.04355	963	0.0053	964	1.53281	964	1.09746	963	0.72	963	1.06671	963	3.97313e-12
965	1.41222	964	1.22838	964	1.20767	964	1.66286e-14	964	0.06117	964	0.00394	965	1.98803	965	0.47861	964	0.25984	964	0.47458	964	1.47299e-15	964	0.02191	964	0.004	965	-0.00298	965	1.39786	964	1.11073	964	0.98991	964	5.0962e-13	964	0.04369	964	0.00532	965	1.6775	965	1.10851	964	0.72531	964	1.07195	964	4.38275e-12
966	1.42691	965	1.23631	965	1.21359	965	1.87062e-14	965	0.06136	965	0.00395	966	2.13915	966	0.48325	965	0.26185	965	0.4769	965	1.66629e-15	965	0.02198	965	0.00402	966	0.01771	966	1.41057	965	1.11782	965	0.99477	965	5.65887e-13	965	0.04383	965	0.00533	966	1.7602	966	1.11965	965	0.73067	965	1.07722	965	4.83378e-12
967	1.44171	966	1.24429	966	1.21954	966	2.1039e-14	966	0.06156	966	0.00396	967	2.02026	967	0.48793	966	0.26388	966	0.47924	966	1.88456e-15	966	0.02205	966	0.00403	967	0.13539	967	1.42337	966	1.12497	966	0.99966	966	6.28253e-13	966	0.04397	966	0.00535	967	1.75089	967	1.13089	966	0.73608	966	1.08252	966	5.33032e-12
968	1.45662	967	1.25235	967	1.22554	967	2.36579e-14	967	0.06176	967	0.00397	968	1.77138	968	0.49265	967	0.26593	967	0.48159	967	2.13096e-15	967	0.02212	967	0.00404	968	0.31808	968	1.43626	967	1.13218	967	1.00459	967	6.97366e-13	967	0.04411	967	0.00537	968	1.70459	968	1.14222	967	0.74155	967	1.08787	967	5.87688e-12
969	1.47164	968	1.26047	968	1.23159	968	2.65974e-14	968	0.06196	968	0.00399	969	1.5825	969	0.49741	968	0.26801	968	0.48396	968	2.40905e-15	968	0.02219	968	0.00405	969	0.53677	969	1.44925	968	1.13945	968	1.00955	968	7.73943e-13	968	0.04425	968	0.00538	969	1.69528	969	1.15365	968	0.74707	968	1.09326	968	6.47838e-12
970	1.48678	969	1.26866	969	1.23767	969	2.98961e-14	969	0.06216	969	0.004	970	1.55662	970	0.50221	969	0.27011	969	0.48635	969	2.72285e-15	969	0.02226	969	0.00407	970	0.82245	970	1.46234	969	1.14678	969	1.01455	969	8.58775e-13	969	0.0444	969	0.0054	970	1.79297	970	1.16517	969	0.75265	969	1.09868	969	7.14022e-12
971	1.50203	970	1.27692	970	1.24381	970	3.35969e-14	970	0.06236	970	0.00401	971	1.70474	971	0.50706	970	0.27222	970	0.48876	970	3.07686e-15	970	0.02233	970	0.00408	971	1.04113	971	1.47552	970	1.15416	970	1.01958	970	9.52734e-13	970	0.04454	970	0.00542	971	2.01367	971	1.1768	970	0.75829	970	1.10415	970	7.86835e-12
972	1.51739	971	1.28524	971	1.24998	971	3.77483e-14	971	0.06256	971	0.00402	972	1.76586	971	0.50706	971	0.27437	971	0.49118	971	3.47615e-15	971	0.02241	971	0.00409	971	1.18413	972	1.48881	971	1.16161	971	1.02466	971	1.05678e-12	971	0.04468	971	0.00544	972	1.82436	972	1.18853	971	0.76399	971	1.10965	971	8.66927e-12
973	1.53287	972	1.29363	972	1.2562	972	4.24039e-14	972	0.06276	972	0.00404	973	1.81697	972	0.51194	971	0.27437	971	0.49118	971	3.47615e-15	971	0.02241	971	0.00409	972	1.14282	973	1.50219	972	1.16911	972	1.02977	972	1.17198e-12	972	0.04483	972	0.00545	973	1.56506	973	1.20035	972	0.76974	972	1.1152	972	9.55008e-12
974	1.54847	973	1.3021	973	1.26247	973	4.7624e-14	973	0.06297	973	0.00405	974	1.88809	973	0.51687	972	0.27653	972	0.49362	972	3.92642e-15	972	0.02248	972	0.0041	973	0.9815	974	1.51567	973	1.17668	973	1.03492	973	1.29951e-12	973	0.04498	973	0.00547	974	1.26875	974	1.21228	973	0.77556	973	1.12079	973	1.05186e-11
975	1.56419	974	1.31063	974	1.26879	974	5.34758e-14	974	0.06317	974	0.00406	975	2.16921	974	0.52183	973	0.27873	973	0.49608	973	4.43405e-15	973	0.02255	973	0.00412	974	0.57219	975	1.52925	974	1.18431	974	1.0401	974	1.44065e-12	974	0.04512	974	0.00549	975	1.35044	975	1.22431	974	0.78143	974	1.12642	974	1.15834e-11
976	1.58003	975	1.31923	975	1.27515	975	6.00345e-14	975	0.06338	975	0.00408	976	2.53033	975	0.52685	974	0.28094	974	0.49856	974	5.00624e-15	974	0.02263	974	0.00413	975	0.23347	976	1.54294	975	1.19199	975	1.04533	975	1.59683e-12	975	0.04527	975	0.0055	976	1.61014	976	1.23645	975	0.78736	975	1.13209	975	1.27538e-11
977	1.59598	976	1.3279	976	1.28156	976	6.73837e-14	976	0.06358	976	0.00409	977	2.48145	976	0.5319	975	0.28318	975	0.50105	975	5.65105e-15	975	0.0227	975	0.00414	976	-0.02444	977	1.55673	976	1.19975	976	1.05059	976	1.76963e-12	976	0.04542	976	0.00552	977	1.79783	977	1.24869	976	0.79336	976	1.1378	976	1.40401e-11
978	1.61206	977	1.33665	977	1.28801	977	7.56173e-14	977	0.06379	977	0.0041	978	2.23257	977	0.537	976	0.28544	976	0.50357	976	6.37753e-15	976	0.02277	976	0.00416	977	0.30984	978	1.57062	977	1.20756	977	1.0559	977	1.96078e-12	977	0.04557	977	0.00554	978	1.89853	978	1.26104	977	0.79941	977	1.14355	977	1.54535e-11
979	1.62826	978	1.34547	978	1.29452	978	8.48396e-14	978	0.064	978	0.00411	979	1.76369	978	0.54215	977	0.28773	977	0.5061	977	7.19587e-15	977	0.02285	977	0.00417	978	0.58593	979	1.58462	978	1.21544	978	1.06124	978	2.17217e-12	978	0.04571	978	0.00556	979	1.92922	979	1.27349	978	0.80553	978	1.14935	978	1.70063e-11
980	1.64459	979	1.35436	979	1.30107	979	9.51672e-14	979	0.06421	979	0.00413	980	1.6448	979	0.54734	978	0.29005	978	0.50865	978	8.11746e-15	978	0.02292	978	0.00418	979	0.79661	980	1.59872	979	1.22338	979	1.06662	979	2.40593e-12	979	0.04586	979	0.00557	980	1.88991	980	1.28606	979	0.81172	979	1.15519	979	1.87119e-11
980	1.64459	980	1.36332	980	1.30767	980	1.0673e-13	980	0.06442	980	0.00414	980	1.6028	980	0.55257	979	0.29239	979	0.51122	979	9.15511e-15	979	0.023	979	0.0042	980	0.8353	980	1.59872	980	1.23139	980	1.07205	980	2.66437e-12	980	0.04602	980	0.00559	980	1.83991	980	1.28606	980	0.81797	980	1.16108	980	2.05852e-11
981	1.66103	980	1.36332	980	1.30767	980	1.0673e-13	980	0.06442	980	0.00414	981	1.60392	981	0.55785	980	0.29475	980	0.51381	980	1.03232e-14	980	0.02307	980	0.00421	981	0.75099	981	1.61293	980	1.23139	980	1.07205	980	2.66437e-12	980	0.04602	980	0.00559	981	1.81061	981	1.29874	980	0.81797	980	1.16108	980	2.05852e-11
982	1.67761	981	1.37236	981	1.31432	981	1.19674e-13	981	0.06463	981	0.00415	982	1.48104	982	0.56318	981	0.29714	981	0.51642	981	1.16378e-14	981	0.02315	981	0.00422	982	0.40567	982	1.62725	981	1.23946	981	1.07751	981	2.95003e-12	981	0.04617	981	0.00561	982	1.8813	982	1.31152	981	0.82428	981	1.16701	981	2.26421e-11
983	1.69431	982	1.38147	982	1.32102	982	1.3416e-13	982	0.06484	982	0.00417	983	1.32416	983	0.56856	982	0.29956	982	0.51905	982	1.3117e-14	982	0.02323	982	0.00424	983	0.11536	983	1.64168	982	1.2476	982	1.08302	982	3.26573e-12	982	0.04632	982	0.00563	983	1.982	983	1.32442	982	0.83066	982	1.17298	982	2.49003e-11
984	1.71114	983	1.39066	983	1.32778	983	1.50368e-13	983	0.06506	983	0.00418	984	1.54728	984	0.57398	983	0.30201	983	0.5217	983	1.4781e-14	983	0.0233	983	0.00425	984	-0.13296	984	1.65621	983	1.2558	983	1.08856	983	3.61457e-12	983	0.04647	983	0.00565	984	2.00269	984	1.33744	983	0.8371	983	1.179	983	2.73791e-11
985	1.7281	984	1.39992	984	1.33458	984	1.68501e-13	984	0.06527	984	0.00419	985	1.8004	985	0.57946	984	0.30449	984	0.52437	984	1.66525e-14	984	0.02338	984	0.00426	985	-0.17428	985	1.67085	984	1.26407	984	1.09415	984	3.99995e-12	984	0.04663	984	0.00566	985	2.00339	985	1.35056	984	0.84361	984	1.18507	984	3.00995e-11
986	1.74518	985	1.40926	985	1.34143	985	1.88782e-13	985	0.06549	985	0.00421	986	2.07152	986	0.58498	985	0.30699	985	0.52706	985	1.8757e-14	985	0.02346	985	0.00428	986	-0.09959	986	1.68561	985	1.2724	985	1.09979	985	4.42563e-12	985	0.04678	985	0.00568	986	1.95408	986	1.36381	985	0.85019	985	1.19118	985	3.30847e-11
987	1.7624	986	1.41867	986	1.34834	986	2.1146e-13	986	0.0657	986	0.00422	987	1.89263	987	0.59055	986	0.30952	986	0.52976	986	2.11228e-14	986	0.02353	986	0.00429	987	0.1081	987	1.70048	986	1.2808	986	1.10546	986	4.89572e-12	986	0.04693	986	0.0057	987	1.91477	987	1.37717	986	0.85684	986	1.19734	986	3.63598e-11
988	1.77975	987	1.42816	987	1.3553	987	2.36815e-13	987	0.06592	987	0.00423	988	1.67375	988	0.59618	987	0.31208	987	0.53249	987	2.3782e-14	987	0.02361	987	0.0043	988	0.36368	988	1.71546	987	1.28927	987	1.11118	987	5.41477e-12	987	0.04709	987	0.00572	988	1.80547	988	1.39066	987	0.86356	987	1.20355	987	3.99522e-11
989	1.79723	988	1.43773	988	1.36231	988	2.65155e-13	988	0.06614	988	0.00425	989	1.52887	989	0.60185	988	0.31467	988	0.53524	988	2.67701e-14	988	0.02369	988	0.00432	989	0.61047	989	1.73055	988	1.29781	988	1.11694	988	5.98778e-12	988	0.04725	988	0.00574	989	1.55216	989	1.40426	988	0.87035	988	1.2098	988	4.38922e-11
990	1.81485	989	1.44738	989	1.36938	989	2.96827e-13	989	0.06636	989	0.00426	990	1.49699	990	0.60757	989	0.31728	989	0.53802	989	3.01272e-14	989	0.02377	989	0.00433	990	0.81115	990	1.74576	989	1.30642	989	1.12275	989	6.62023e-12	989	0.04741	989	0.00575	990	1.21086	990	1.41798	989	0.87721	989	1.2161	989	4.82125e-11
991	1.8326	990	1.45711	990	1.3765	990	3.32214e-13	990	0.06658	990	0.00427	991	1.50511	991	0.61335	990	0.31993	990	0.54081	990	3.38981e-14	990	0.02385	990	0.00435	991	0.82983	991	1.76108	990	1.31509	990	1.1286	990	7.31816e-12	990	0.04756	990	0.00577	991	0.87455	991	1.43183	990	0.88415	990	1.22245	990	5.29492e-11
992	1.85049	991	1.46691	991	1.38367	991	3.71744e-13	991	0.0668	991	0.00429	992	1.30323	992	0.61918	991	0.32261	991	0.54362	991	3.81327e-14	991	0.02393	991	0.00436	992	0.74552	992	1.77652	991	1.32384	991	1.13449	991	8.08822e-12	991	0.04772	991	0.00579	992	1.20024	992	1.4458	991	0.89115	991	1.22885	991	5.81413e-11
993	1.86852	992	1.4768	992	1.3909	992	4.15892e-13	992	0.06703	992	0.0043	993	1.15935	993	0.62506	992	0.32532	992	0.54646	992	4.2887e-14	992	0.02401	992	0.00437	993	0.52521	993	1.79208	992	1.33265	992	1.14044	992	8.9377e-12	992	0.04788	992	0.00581	993	1.51594	993	1.4599	992	0.89824	992	1.2353	992	6.38317e-11
994	1.88669	993	1.48677	993	1.39819	993	4.65189e-13	993	0.06725	993	0.00432	994	1.08146	994	0.631	993	0.32806	993	0.54932	993	4.82238e-14	993	0.02409	993	0.00439	994	0.45889	994	1.80776	993	1.34154	993	1.14642	993	9.87463e-12	993	0.04804	993	0.00583	994	1.81963	994	1.47413	993	0.90539	993	1.24179	993	7.00672e-11
995	1.90499	994	1.49682	994	1.40553	994	5.20223e-13	994	0.06748	994	0.00433	995	1.33458	995	0.63699	994	0.33083	994	0.55219	994	5.4213e-14	994	0.02417	994	0.0044	995	0.56758	995	1.82355	994	1.35049	994	1.15246	994	1.09078e-11	994	0.04821	994	0.00585	995	1.65533	995	1.48848	994	0.91262	994	1.24834	994	7.68987e-11
996	1.92344	995	1.50695	995	1.41293	995	5.81649e-13	995	0.0677	995	0.00434	996	1.6427	996	0.64304	995	0.33364	995	0.5551	995	6.09329e-14	995	0.02425	995	0.00442	996	0.63126	996	1.83947	995	1.35952	995	1.15854	995	1.20469e-11	995	0.04837	995	0.00587	996	1.48902	996	1.50297	995	0.91993	995	1.25494	995	8.4382e-11
997	1.94203	996	1.51716	996	1.42039	996	6.50196e-13	996	0.06793	996	0.00436	997	1.98382	997	0.64915	996	0.33647	996	0.55802	996	6.8471e-14	996	0.02433	996	0.00443	997	0.62994	997	1.8555	996	1.36862	996	1.16467	996	1.33026e-11	996	0.04853	996	0.00589	997	1.50671	997	1.51758	996	0.92732	996	1.26159	996	9.25778e-11
998	1.96076	997	1.52746	997	1.4279	997	7.26672e-13	997	0.06816	997	0.00437	998	2.24494	998	0.65531	997	0.33934	997	0.56097	997	7.69251e-14	997	0.02442	997	0.00445	998	0.46863	998	1.87166	997	1.37779	997	1.17084	997	1.46865e-11	997	0.04869	997	0.00591	998	1.62541	998	1.53233	997	0.93478	997	1.2683	997	1.01552e-10
999	1.97964	998	1.53784	998	1.43548	998	8.11979e-13	998	0.06839	998	0.00439	999	2.43606	998	0.65531	998	0.34225	998	0.56394	998	8.64045e-14	998	0.0245	998	0.00446	998	0.55063	999	1.88795	998	1.38704	998	1.17707	998	1.62115e-11	998	0.04886	998	0.00593	999	1.8031	999	1.54721	998	0.94233	998	1.27505	998	1.11378e-10
1000	1.99866	999	1.5483	999	1.44311	999	9.07114e-13	999	0.06862	999	0.0044	1000	2.24718	999	0.66153	998	0.34225	998	0.56394	998	8.64045e-14	998	0.0245	998	0.00446	999	0.75231	1000	1.90435	999	1.39636	999	1.18334	999	1.78915e-11	999	0.04903	999	0.00594	1000	2.0638	1000	1.56223	999	0.94995	999	1.28186	999	1.22134e-10
1000	1.99866	1000	1.55885	1000	1.4508	1000	1.01319e-12	1000	0.06886	1000	0.00442	1000	2.04718	1000	0.6678	999	0.34518	999	0.56693	999	9.70311e-14	999	0.02458	999	0.00447	1000	0.96	1000	1.90435	1000	1.40575	1000	1.18967	1000	1.97422e-11	1000	0.04919	1000	0.00596	1000	2.2338	1000	1.56223	1000	0.95766	1000	1.28872	1000	1.33906e-10
1000	1.99866	1000	1.55885	1000	1.4508	1000	1.01319e-12	1000	0.06886	1000	0.00442	1000	1.83718	1000	0.6678	1000	0.34815	1000	0.56995	1000	1.08941e-13	1000	0.02466	1000	0.00449	1000	0.955	1000	1.90435	1000	1.40575	1000	1.18967	1000	1.97422e-11	1000	0.04919	1000	0.00596	1000	2.2938	1000	1.56223	1000	0.95766	1000	1.28872	1000	1.33906e-10
1000	1.99866	1000	1.55885	1000	1.4508	1000	1.01319e-12	1000	0.06886	1000	0.00442	1000	1.71718	1000	0.6678	1000	0.34815	1000	0.56995	1000	1.08941e-13	1000	0.02466	1000	0.00449	1000	0.717	1000	1.90435	1000	1.40575	1000	1.18967	1000	1.97422e-11	1000	0.04919	1000	0.00596	1000	2.1738	1000	1.56223	1000	0.95766	1000	1.28872	1000	1.33906e-10
1000	1.99866	1000	1.55885	1000	1.4508	1000	1.01319e-12	1000	0.06886	1000	0.00442	1000	1.71718	1000	0.6678	1000	0.34815	1000	0.56995	1000	1.08941e-13	1000	0.02466	1000	0.00449	1000	0.666	1000	1.90435	1000	1.40575	1000	1.18967	1000	1.97422e-11	1000	0.04919	1000	0.00596	1000	2.0438	1000	1.56223	1000	0.95766	1000	1.28872	1000	1.33906e-10
1000	1.99866	1000	1.55885	1000	1.4508	1000	1.01319e-12	1000	0.06886	1000	0.00442	1000	2.04718	1000	0.6678	1000	0.34815	1000	0.56995	1000	1.08941e-13	1000	0.02466	1000	0.00449	1000	0.68	1000	1.90435	1000	1.40575	1000	1.18967	1000	1.97422e-11	1000	0.04919	1000	0.00596	1000	1.9938	1000	1.56223	1000	0.95766	1000	1.28872	1000	1.33906e-10
1010	2.19717	1000	1.55885	1000	1.4508	1000	1.01319e-12	1000	0.06886	1000	0.00442	1010	2.30836	1010	0.73393	1000	0.34815	1000	0.56995	1000	1.08941e-13	1000	0.02466	1000	0.00449	1010	0.80385	1010	2.07545	1000	1.40575	1000	1.18967	1000	1.97422e-11	1000	0.04919	1000	0.00596	1010	1.95074	1010	1.72025	1000	0.95766	1000	1.28872	1000	1.33906e-10
1010	2.19717	1010	1.66909	1010	1.53117	1010	3.02765e-12	1010	0.07125	1010	0.00456	1010	2.48836	1010	0.73393	1010	0.37984	1010	0.60146	1010	3.42661e-13	1010	0.02552	1010	0.00464	1010	0.66785	1010	2.07545	1010	1.50381	1010	1.25574	1010	5.23087e-11	1010	0.0509	1010	0.00616	1010	1.89074	1010	1.72025	1010	1.03941	1010	1.36042	1010	3.32946e-10
1010	2.19717	1010	1.66909	1010	1.53117	1010	3.02765e-12	1010	0.07125	1010	0.00456	1010	2.12836	1010	0.73393	1010	0.37984	1010	0.60146	1010	3.42661e-13	1010	0.02552	1010	0.00464	1010	0.42385	1010	2.07545	1010	1.50381	1010	1.25574	1010	5.23087e-11	1010	0.0509	1010	0.00616	1010	1.72874	1010	1.72025	1010	1.03941	1010	1.36042	1010	3.32946e-10
1010	2.19717	1010	1.66909	1010	1.53117	1010	3.02765e-12	1010	0.07125	1010	0.00456	1010	2.02836	1010	0.73393	1010	0.37984	1010	0.60146	1010	3.42661e-13	1010	0.02552	1010	0.00464	1010	0.29394	1010	2.07545	1010	1.50381	1010	1.25574	1010	5.23087e-11	1010	0.0509	1010	0.00616	1010	1.76074	1010	1.72025	1010	1.03941	1010	1.36042	1010	3.32946e-10
1010	2.19717	1010	1.66909	1010	1.53117	1010	3.02765e-12	1010	0.07125	1010	0.00456	1010	2.18836	1010	0.73393	1010	0.37984	1010	0.60146	1010	3.42661e-13	1010	0.02552	1010	0.00464	1010	0.32725	1010	2.07545	1010	1.50381	1010	1.25574	1010	5.23087e-11	1010	0.0509	1010	0.00616	1010	1.99074	1010	1.72025	1010	1.03941	1010	1.36042	1010	3.32946e-10
1010	2.19717	1010	1.66909	1010	1.53117	1010	3.02765e-12	1010	0.07125	1010	0.00456	1010	2.45836	1010	0.73393	1010	0.37984	1010	0.60146	1010	3.42661e-13	1010	0.02552	1010	0.00464	1010	0.53285	1010	2.07545	1010	1.50381	1010	1.25574	1010	5.23087e-11	1010	0.0509	1010	0.00616	1010	2.25074	1010	1.72025	1010	1.03941	1010	1.36042	1010	3.32946e-10
1010	2.19717	1010	1.66909	1010	1.53117	1010	3.02765e-12	1010	0.07125	1010	0.00456	1010	2.55836	1010	0.73393	1010	0.37984	1010	0.60146	1010	3.42661e-13	1010	0.02552	1010	0.00464	1010	0.64485	1010	2.07545	1010	1.50381	1010	1.25574	1010	5.23087e-11	1010	0.0509	1010	0.00616	1010	2.29074	1010	1.72025	1010	1.03941	1010	1.36042	1010	3.32946e-10
1010	2.19717	1010	1.66909	1010	1.53117	1010	3.02765e-12	1010	0.07125	1010	0.00456	1010	2.21836	1010	0.73393	1010	0.37984	1010	0.60146	1010	3.42661e-13	1010	0.02552	1010	0.00464	1010	0.75585	1010	2.07545	1010	1.50381	1010	1.25574	1010	5.23087e-11	1010	0.0509	1010	0.00616	1010	1.79074	1010	1.72025	1010	1.03941	1010	1.36042	1010	3.32946e-10
1010	2.19717	1010	1.66909	1010	1.53117	1010	3.02765e-12	1010	0.07125	1010	0.00456	1010	1.89836	1010	0.73393	1010	0.37984	1010	0.60146	1010	3.42661e-13	1010	0.02552	1010	0.00464	1010	0.89185	1010	2.07545	1010	1.50381	1010	1.25574	1010	5.23087e-11	1010	0.0509	1010	0.00616	1010	1.54374	1010	1.72025	1010	1.03941	1010	1.36042	1010	3.32946e-10
1010	2.19717	1010	1.66909	1010	1.53117	1010	3.02765e-12	1010	0.07125	1010	0.00456	1010	1.60036	1010	0.73393	1010	0.37984	1010	0.60146	1010	3.42661e-13	1010	0.02552	1010	0.00464	1010	1.28085	1010	2.07545	1010	1.50381	1010	1.25574	1010	5.23087e-11	1010	0.0509	1010	0.00616	1010	1.44974	1010	1.72025	1010	1.03941	1010	1.36042	1010	3.32946e-10
1020	2.41153	1010	1.66909	1010	1.53117	1010	3.02765e-12	1010	0.07125	1010	0.00456	1020	1.46755	1010	0.73393	1010	0.37984	1010	0.60146	1010	3.42661e-13	1010	0.02552	1010	0.00464	1010	1.72885	1020	2.26	1010	1.50381	1010	1.25574	1010	5.23087e-11	1010	0.0509	1010	0.00616	1020	1.78768	1020	1.89364	1010	1.03941	1010	1.36042	1010	3.32946e-10
1020	2.41153	1020	1.78833	1020	1.61827	1020	8.86472e-12	1020	0.07377	1020	0.00472	1020	1.65955	1020	0.80671	1010	0.37984	1010	0.60146	1010	3.42661e-13	1010	0.02552	1010	0.00464	1020	1.7257	1020	2.26	1020	1.60968	1020	1.32736	1020	1.36125e-10	1020	0.05271	1020	0.00637	1020	2.01768	1020	1.89364	1020	1.13039	1020	1.43815	1020	8.13925e-10
1020	2.41153	1020	1.78833	1020	1.61827	1020	8.86472e-12	1020	0.07377	1020	0.00472	1020	2.18955	1020	0.80671	1020	0.41551	1020	0.63561	1020	1.05486e-12	1020	0.02643	1020	0.0048	1020	1.5057	1020	2.26	1020	1.60968	1020	1.32736	1020	1.36125e-10	1020	0.05271	1020	0.00637	1020	2.13768	1020	1.89364	1020	1.13039	1020	1.43815	1020	8.13925e-10
1020	2.41153	1020	1.78833	1020	1.61827	1020	8.86472e-12	1020	0.07377	1020	0.00472	1020	2.65955	1020	0.80671	1020	0.41551	1020	0.63561	1020	1.05486e-12	1020	0.02643	1020	0.0048	1020	1.0857	1020	2.26	1020	1.60968	1020	1.32736	1020	1.36125e-10	1020	0.05271	1020	0.00637	1020	2.18768	1020	1.89364	1020	1.13039	1020	1.43815	1020	8.13925e-10
1020	2.41153	1020	1.78833	1020	1.61827	1020	8.86472e-12	1020	0.07377	1020	0.00472	1020	2.95955	1020	0.80671	1020	0.41551	1020	0.63561	1020	1.05486e-12	1020	0.02643	1020	0.0048	1020	0.7837	1020	2.26	1020	1.60968	1020	1.32736	1020	1.36125e-10	1020	0.05271	1020	0.00637	1020	2.20768	1020	1.89364	1020	1.13039	1020	1.43815	1020	8.13925e-10
1020	2.41153	1020	1.78833	1020	1.61827	1020	8.86472e-12	1020	0.07377	1020	0.00472	1020	2.85955	1020	0.80671	1020	0.41551	1020	0.63561	1020	1.05486e-12	1020	0.02643	1020	0.0048	1020	0.5527	1020	2.26	1020	1.60968	1020	1.32736	1020	1.36125e-10	1020	0.05271	1020	0.00637	1020	2.17768	1020	1.89364	1020	1.13039	1020	1.43815	1020	8.13925e-10
1020	2.41153	1020	1.78833	1020	1.61827	1020	8.86472e-12	1020	0.07377	1020	0.00472	1020	2.71955	1020	0.80671	1020	0.41551	1020	0.63561	1020	1.05486e-12	1020	0.02643	1020	0.0048	1020	0.4507	1020	2.26	1020	1.60968	1020	1.32736	1020	1.36125e-10	1020	0.05271	1020	0.00637	1020	2.24768	1020	1.89364	1020	1.13039	1020	1.43815	1020	8.13925e-10
1020	2.41153	1020	1.78833	1020	1.61827	1020	8.86472e-12	1020	0.07377	1020	0.00472	1020	2.57955	1020	0.80671	1020	0.41551	1020	0.63561	1020	1.05486e-12	1020	0.02643	1020	0.0048	1020	0.5277	1020	2.26	1020	1.60968	1020	1.32736	1020	1.36125e-10	1020	0.05271	1020	0.00637	1020	2.36768	1020	1.89364	1020	1.13039	1020	1.43815	1020	8.13925e-10
1020	2.41153	1020	1.78833	1020	1.61827	1020	8.86472e-12	1020	0.07377	1020	0.00472	1020	2.45955	1020	0.80671	1020	0.41551	1020	0.63561	1020	1.05486e-12	1020	0.02643	1020	0.0048	1020	0.6707	1020	2.26	1020	1.60968	1020	1.32736	1020	1.36125e-10	1020	0.05271	1020	0.00637	1020	2.53768	1020	1.89364	1020	1.13039	1020	1.43815	1020	8.13925e-10
1020	2.41153	1020	1.78833	1020	1.61827	1020	8.86472e-12	1020	0.07377	1020	0.00472	1020	2.40955	1020	0.80671	1020	0.41551	1020	0.63561	1020	1.05486e-12	1020	0.02643	1020	0.0048	1020	0.7977	1020	2.26	1020	1.60968	1020	1.32736	1020	1.36125e-10	1020	0.05271	1020	0.00637	1020	2.76768	1020	1.89364	1020	1.13039	1020	1.43815	1020	8.13925e-10
1020	2.41153	1020	1.78833	1020	1.61827	1020	8.86472e-12	1020	0.07377	1020	0.00472	1020	2.42955	1020	0.80671	1020	0.41551	1020	0.63561	1020	1.05486e-12	1020	0.02643	1020	0.0048	1020	0.9167	1020	2.26	1020	1.60968	1020	1.32736	1020	1.36125e-10	1020	0.05271	1020	0.00637	1020	3.04768	1020	1.89364	1020	1.13039	1020	1.43815	1020	8.13925e-10
1030	2.64294	1020	1.78833	1020	1.61827	1020	8.86472e-12	1020	0.07377	1020	0.00472	1030	2.60073	1030	0.887	1020	0.41551	1020	0.63561	1020	1.05486e-12	1020	0.02643	1020	0.0048	1030	1.03555	1030	2.45897	1020	1.60968	1020	1.32736	1020	1.36125e-10	1020	0.05271	1020	0.00637	1030	2.99462	1030	2.08413	1020	1.13039	1020	1.43815	1020	8.13925e-10
1030	2.64294	1030	1.91698	1030	1.71285	1030	2.54312e-11	1030	0.07643	1030	0.00488	1030	2.81073	1030	0.887	1030	0.4557	1030	0.67268	1030	3.17819e-12	1030	0.02738	1030	0.00496	1030	1.16555	1030	2.45897	1030	1.72368	1030	1.40516	1030	3.47926e-10	1030	0.05461	1030	0.0066	1030	2.79462	1030	2.08413	1030	1.23166	1030	1.52258	1030	1.95627e-09
1030	2.64294	1030	1.91698	1030	1.71285	1030	2.54312e-11	1030	0.07643	1030	0.00488	1030	3.09073	1030	0.887	1030	0.4557	1030	0.67268	1030	3.17819e-12	1030	0.02738	1030	0.00496	1030	1.24455	1030	2.45897	1030	1.72368	1030	1.40516	1030	3.47926e-10	1030	0.05461	1030	0.0066	1030	2.32462	1030	2.08413	1030	1.23166	1030	1.52258	1030	1.95627e-09
1030	2.64294	1030	1.91698	1030	1.71285	1030	2.54312e-11	1030	0.07643	1030	0.00488	1030	3.06073	1030	0.887	1030	0.4557	1030	0.67268	1030	3.17819e-12	1030	0.02738	1030	0.00496	1030	1.22355	1030	2.45897	1030	1.72368	1030	1.40516	1030	3.47926e-10	1030	0.05461	1030	0.0066	1030	2.14462	1030	2.08413	1030	1.23166	1030	1.52258	1030	1.95627e-09
1030	2.64294	1030	1.91698	1030	1.71285	1030	2.54312e-11	1030	0.07643	1030	0.00488	1030	2.93073	1030	0.887	1030	0.4557	1030	0.67268	1030	3.17819e-12	1030	0.02738	1030	0.00496	1030	1.11755	1030	2.45897	1030	1.72368	1030	1.40516	1030	3.47926e-10	1030	0.05461	1030	0.0066	1030	2.09462	1030	2.08413	1030	1.23166	1030	1.52258	1030	1.95627e-09
1030	2.64294	1030	1.91698	1030	1.71285	1030	2.54312e-11	1030	0.07643	1030	0.00488	1030	2.79073	1030	0.887	1030	0.4557	1030	0.67268	1030	3.17819e-12	1030	0.02738	1030	0.00496	1030	1.00455	1030	2.45897	1030	1.72368	1030	1.40516	1030	3.47926e-10	1030	0.05461	1030	0.0066	1030	2.21462	1030	2.08413	1030	1.23166	1030	1.52258	1030	1.95627e-09
1030	2.64294	1030	1.91698	1030	1.71285	1030	2.54312e-11	1030	0.07643	1030	0.00488	1030	2.86073	1030	0.887	1030	0.4557	1030	0.67268	1030	3.17819e-12	1030	0.02738	1030	0.00496	1030	1.00555	1030	2.45897	1030	1.72368	1030	1.40516	1030	3.47926e-10	1030	0.05461	1030	0.0066	1030	2.45462	1030	2.08413	1030	1.23166	1030	1.52258	1030	1.95627e-09
1030	2.64294	1030	1.91698	1030	1.71285	1030	2.54312e-11	1030	0.07643	1030	0.00488	1030	3.09073	1030	0.887	1030	0.4557	1030	0.67268	1030	3.17819e-12	1030	0.02738	1030	0.00496	1030	0.99455	1030	2.45897	1030	1.72368	1030	1.40516	1030	3.47926e-10	1030	0.05461	1030	0.0066	1030	2.78462	1030	2.08413	1030	1.23166	1030	1.52258	1030	1.95627e-09
1030	2.64294	1030	1.91698	1030	1.71285	1030	2.54312e-11	1030	0.07643	1030	0.00488	1030	3.07073	1030	0.887	1030	0.4557	1030	0.67268	1030	3.17819e-12	1030	0.02738	1030	0.00496	1030	0.97255	1030	2.45897	1030	1.72368	1030	1.40516	1030	3.47926e-10	1030	0.05461	1030	0.0066	1030	2.79462	1030	2.08413	1030	1.23166	1030	1.52258	1030	1.95627e-09
1030	2.64294	1030	1.91698	1030	1.71285	1030	2.54312e-11	1030	0.07643	1030	0.00488	1030	3.01073	1030	0.887	1030	0.4557	1030	0.67268	1030	3.17819e-12	1030	0.02738	1030	0.00496	1030	0.80955	1030	2.45897	1030	1.72368	1030	1.40516	1030	3.47926e-10	1030	0.05461	1030	0.0066	1030	2.74462	1030	2.08413	1030	1.23166	1030	1.52258	1030	1.95627e-09
1040	2.8925	1030	1.91698	1030	1.71285	1030	2.54312e-11	1030	0.07643	1030	0.00488	1040	2.90192	1040	0.97576	1030	0.4557	1030	0.67268	1030	3.17819e-12	1030	0.02738	1030	0.00496	1040	0.7904	1040	2.67326	1030	1.72368	1030	1.40516	1030	3.47926e-10	1030	0.05461	1030	0.0066	1040	2.61156	1040	2.29362	1030	1.23166	1030	1.52258	1030	1.95627e-09
1040	2.8925	1040	2.0553	1040	1.81577	1040	7.14842e-11	1040	0.07923	1040	0.00506	1040	3.11192	1040	0.97576	1040	0.50103	1040	0.71301	1040	9.37173e-12	1040	0.02838	1040	0.00514	1040	1.0024	1040	2.67326	1040	1.84597	1040	1.48986	1040	8.73417e-10	1040	0.05662	1040	0.00683	1040	2.74156	1040	2.29362	1040	1.34433	1040	1.61448	1040	4.62284e-09
1040	2.8925	1040	2.0553	1040	1.81577	1040	7.14842e-11	1040	0.07923	1040	0.00506	1040	3.34192	1040	0.97576	1040	0.50103	1040	0.71301	1040	9.37173e-12	1040	0.02838	1040	0.00514	1040	1.2274	1040	2.67326	1040	1.84597	1040	1.48986	1040	8.73417e-10	1040	0.05662	1040	0.00683	1040	2.92156	1040	2.29362	1040	1.34433	1040	1.61448	1040	4.62284e-09
1040	2.8925	1040	2.0553	1040	1.81577	1040	7.14842e-11	1040	0.07923	1040	0.00506	1040	3.33192	1040	0.97576	1040	0.50103	1040	0.71301	1040	9.37173e-12	1040	0.02838	1040	0.00514	1040	1.3494	1040	2.67326	1040	1.84597	1040	1.48986	1040	8.73417e-10	1040	0.05662	1040	0.00683	1040	2.98156	1040	2.29362	1040	1.34433	1040	1.61448	1040	4.62284e-09
1040	2.8925	1040	2.0553	1040	1.81577	1040	7.14842e-11	1040	0.07923	1040	0.00506	1040	3.08192	1040	0.97576	1040	0.50103	1040	0.71301	1040	9.37173e-12	1040	0.02838	1040	0.00514	1040	0.9984	1040	2.67326	1040	1.84597	1040	1.48986	1040	8.73417e-10	1040	0.05662	1040	0.00683	1040	2.92156	1040	2.29362	1040	1.34433	1040	1.61448	1040	4.62284e-09
1040	2.8925	1040	2.0553	1040	1.81577	1040	7.14842e-11	1040	0.07923	1040	0.00506	1040	2.66192	1040	0.97576	1040	0.50103	1040	0.71301	1040	9.37173e-12	1040	0.02838	1040	0.00514	1040	0.8534	1040	2.67326	1040	1.84597	1040	1.48986	1040	8.73417e-10	1040	0.05662	1040	0.00683	1040	2.77156	1040	2.29362	1040	1.34433	1040	1.61448	1040	4.62284e-09
1040	2.8925	1040	2.0553	1040	1.81577	1040	7.14842e-11	1040	0.07923	1040	0.00506	1040	3.00192	1040	0.97576	1040	0.50103	1040	0.71301	1040	9.37173e-12	1040	0.02838	1040	0.00514	1040	0.8484	1040	2.67326	1040	1.84597	1040	1.48986	1040	8.73417e-10	1040	0.05662	1040	0.00683	1040	2.52156	1040	2.29362	1040	1.34433	1040	1.61448	1040	4.62284e-09
1040	2.8925	1040	2.0553	1040	1.81577	1040	7.14842e-11	1040	0.07923	1040	0.00506	1040	3.34192	1040	0.97576	1040	0.50103	1040	0.71301	1040	9.37173e-12	1040	0.02838	1040	0.00514	1040	1.1554	1040	2.67326	1040	1.84597	1040	1.48986	1040	8.73417e-10	1040	0.05662	1040	0.00683	1040	2.35156	1040	2.29362	1040	1.34433	1040	1.61448	1040	4.62284e-09
1040	2.8925	1040	2.0553	1040	1.81577	1040	7.14842e-11	1040	0.07923	1040	0.00506	1040	3.70192	1040	0.97576	1040	0.50103	1040	0.71301	1040	9.37173e-12	1040	0.02838	1040	0.00514	1040	1.3194	1040	2.67326	1040	1.84597	1040	1.48986	1040	8.73417e-10	1040	0.05662	1040	0.00683	1040	2.29156	1040	2.29362	1040	1.34433	1040	1.61448	1040	4.62284e-09
1040	2.8925	1040	2.0553	1040	1.81577	1040	7.14842e-11	1040	0.07923	1040	0.00506	1040	3.61192	1040	0.97576	1040	0.50103	1040	0.71301	1040	9.37173e-12	1040	0.02838	1040	0.00514	1040	1.2944	1040	2.67326	1040	1.84597	1040	1.48986	1040	8.73417e-10	1040	0.05662	1040	0.00683	1040	2.72156	1040	2.29362	1040	1.34433	1040	1.61448	1040	4.62284e-09
1050	3.16126	1040	2.0553	1040	1.81577	1040	7.14842e-11	1040	0.07923	1040	0.00506	1050	3.4531	1040	0.97576	1040	0.50103	1040	0.71301	1040	9.37173e-12	1040	0.02838	1040	0.00514	1040	1.2724	1050	2.90364	1040	1.84597	1040	1.48986	1040	8.73417e-10	1040	0.05662	1040	0.00683	1050	3.1785	1050	2.52409	1040	1.34433	1040	1.61448	1040	4.62284e-09
1050	3.16126	1050	2.20332	1050	1.92802	1050	1.96878e-10	1050	0.08219	1050	0.00524	1050	3.3931	1050	1.07404	1040	0.50103	1040	0.71301	1040	9.37173e-12	1040	0.02838	1040	0.00514	1050	1.31525	1050	2.90364	1050	1.97654	1050	1.58227	1050	2.15348e-09	1050	0.05874	1050	0.00708	1050	3.3485	1050	2.52409	1050	1.46949	1050	1.71474	1050	1.07405e-08
1050	3.16126	1050	2.20332	1050	1.92802	1050	1.96878e-10	1050	0.08219	1050	0.00524	1050	3.3931	1050	1.07404	1050	0.55218	1050	0.75699	1050	2.70468e-11	1050	0.02945	1050	0.00533	1050	1.53625	1050	2.90364	1050	1.97654	1050	1.58227	1050	2.15348e-09	1050	0.05874	1050	0.00708	1050	3.3585	1050	2.52409	1050	1.46949	1050	1.71474	1050	1.07405e-08
1050	3.16126	1050	2.20332	1050	1.92802	1050	1.96878e-10	1050	0.08219	1050	0.00524	1050	3.4231	1050	1.07404	1050	0.55218	1050	0.75699	1050	2.70468e-11	1050	0.02945	1050	0.00533	1050	1.57625	1050	2.90364	1050	1.97654	1050	1.58227	1050	2.15348e-09	1050	0.05874	1050	0.00708	1050	3.2685	1050	2.52409	1050	1.46949	1050	1.71474	1050	1.07405e-08
1050	3.16126	1050	2.20332	1050	1.92802	1050	1.96878e-10	1050	0.08219	1050	0.00524	1050	3.4631	1050	1.07404	1050	0.55218	1050	0.75699	1050	2.70468e-11	1050	0.02945	1050	0.00533	1050	1.51625	1050	2.90364	1050	1.97654	1050	1.58227	1050	2.15348e-09	1050	0.05874	1050	0.00708	1050	3.1885	1050	2.52409	1050	1.46949	1050	1.71474	1050	1.07405e-08
1050	3.16126	1050	2.20332	1050	1.92802	1050	1.96878e-10	1050	0.08219	1050	0.00524	1050	3.4831	1050	1.07404	1050	0.55218	1050	0.75699	1050	2.70468e-11	1050	0.02945	1050	0.00533	1050	1.36625	1050	2.90364	1050	1.97654	1050	1.58227	1050	2.15348e-09	1050	0.05874	1050	0.00708	1050	3.1485	1050	2.52409	1050	1.46949	1050	1.71474	1050	1.07405e-08
1050	3.16126	1050	2.20332	1050	1.92802	1050	1.96878e-10	1050	0.08219	1050	0.00524	1050	3.4831	1050	1.07404	1050	0.55218	1050	0.75699	1050	2.70468e-11	1050	0.02945	1050	0.00533	1050	1.25825	1050	2.90364	1050	1.97654	1050	1.58227	1050	2.15348e-09	1050	0.05874	1050	0.00708	1050	3.1285	1050	2.52409	1050	1.46949	1050	1.71474	1050	1.07405e-08
1050	3.16126	1050	2.20332	1050	1.92802	1050	1.96878e-10	1050	0.08219	1050	0.00524	1050	3.4531	1050	1.07404	1050	0.55218	1050	0.75699	1050	2.70468e-11	1050	0.02945	1050	0.00533	1050	1.21225	1050	2.90364	1050	1.97654	1050	1.58227	1050	2.15348e-09	1050	0.05874	1050	0.00708	1050	3.1785	1050	2.52409	1050	1.46949	1050	1.71474	1050	1.07405e-08
1050	3.16126	1050	2.20332	1050	1.92802	1050	1.96878e-10	1050	0.08219	1050	0.00524	1050	3.3431	1050	1.07404	1050	0.55218	1050	0.75699	1050	2.70468e-11	1050	0.02945	1050	0.00533	1050	1.16325	1050	2.90364	1050	1.97654	1050	1.58227	1050	2.15348e-09	1050	0.05874	1050	0.00708	1050	3.2085	1050	2.52409	1050	1.46949	1050	1.71474	1050	1.07405e-08
1050	3.16126	1050	2.20332	1050	1.92802	1050	1.96878e-10	1050	0.08219	1050	0.00524	1050	3.0031	1050	1.07404	1050	0.55218	1050	0.75699	1050	2.70468e-11	1050	0.02945	1050	0.00533	1050	1.11025	1050	2.90364	1050	1.97654	1050	1.58227	1050	2.15348e-09	1050	0.05874	1050	0.00708	1050	3.1185	1050	2.52409	1050	1.46949	1050	1.71474	1050	1.07405e-08
1050	3.16126	1050	2.20332	1050	1.92802	1050	1.96878e-10	1050	0.08219	1050	0.00524	1050	2.7531	1050	1.07404	1050	0.55218	1050	0.75699	1050	2.70468e-11	1050	0.02945	1050	0.00533	1050	1.04725	1050	2.90364	1050	1.97654	1050	1.58227	1050	2.15348e-09	1050	0.05874	1050	0.00708	1050	3.0085	1050	2.52409	1050	1.46949	1050	1.71474	1050	1.07405e-08
1060	3.45005	1050	2.20332	1050	1.92802	1050	1.96878e-10	1050	0.08219	1050	0.00524	1060	2.59429	1060	1.18297	1050	0.55218	1050	0.75699	1050	2.70468e-11	1050	0.02945	1050	0.00533	1060	0.9651	1060	3.15077	1050	1.97654	1050	1.58227	1050	2.15348e-09	1050	0.05874	1050	0.00708	1060	2.91544	1060	2.77755	1050	1.46949	1050	1.71474	1050	1.07405e-08
1060	3.45005	1060	2.36074	1060	2.05072	1060	5.31283e-10	1060	0.08531	1060	0.00543	1060	2.92429	1060	1.18297	1060	0.60982	1060	0.80505	1060	7.63957e-11	1060	0.03057	1060	0.00552	1060	0.8721	1060	3.15077	1060	2.11505	1060	1.68333	1060	5.21491e-09	1060	0.06098	1060	0.00733	1060	2.84544	1060	2.77755	1060	1.60812	1060	1.82437	1060	2.45343e-08
1060	3.45005	1060	2.36074	1060	2.05072	1060	5.31283e-10	1060	0.08531	1060	0.00543	1060	3.18429	1060	1.18297	1060	0.60982	1060	0.80505	1060	7.63957e-11	1060	0.03057	1060	0.00552	1060	0.8471	1060	3.15077	1060	2.11505	1060	1.68333	1060	5.21491e-09	1060	0.06098	1060	0.00733	1060	2.86544	1060	2.77755	1060	1.60812	1060	1.82437	1060	2.45343e-08
1060	3.45005	1060	2.36074	1060	2.05072	1060	5.31283e-10	1060	0.08531	1060	0.00543	1060	3.39429	1060	1.18297	1060	0.60982	1060	0.80505	1060	7.63957e-11	1060	0.03057	1060	0.00552	1060	0.9311	1060	3.15077	1060	2.11505	1060	1.68333	1060	5.21491e-09	1060	0.06098	1060	0.00733	1060	2.98544	1060	2.77755	1060	1.60812	1060	1.82437	1060	2.45343e-08
1060	3.45005	1060	2.36074	1060	2.05072	1060	5.31283e-10	1060	0.08531	1060	0.00543	1060	3.49429	1060	1.18297	1060	0.60982	1060	0.80505	1060	7.63957e-11	1060	0.03057	1060	0.00552	1060	1.1211	1060	3.15077	1060	2.11505	1060	1.68333	1060	5.21491e-09	1060	0.06098	1060	0.00733	1060	3.17544	1060	2.77755	1060	1.60812	1060	1.82437	1060	2.45343e-08
1060	3.45005	1060	2.36074	1060	2.05072	1060	5.31283e-10	1060	0.08531	1060	0.00543	1060	3.58429	1060	1.18297	1060	0.60982	1060	0.80505	1060	7.63957e-11	1060	0.03057	1060	0.00552	1060	1.0111	1060	3.15077	1060	2.11505	1060	1.68333	1060	5.21491e-09	1060	0.06098	1060	0.00733	1060	3.34544	1060	2.77755	1060	1.60812	1060	1.82437	1060	2.45343e-08
1060	3.45005	1060	2.36074	1060	2.05072	1060	5.31283e-10	1060	0.08531	1060	0.00543	1060	3.67429	1060	1.18297	1060	0.60982	1060	0.80505	1060	7.63957e-11	1060	0.03057	1060	0.00552	1060	0.8631	1060	3.15077	1060	2.11505	1060	1.68333	1060	5.21491e-09	1060	0.06098	1060	0.00733	1060	3.43544	1060	2.77755	1060	1.60812	1060	1.82437	1060	2.45343e-08
1060	3.45005	1060	2.36074	1060	2.05072	1060	5.31283e-10	1060	0.08531	1060	0.00543	1060	3.67429	1060	1.18297	1060	0.60982	1060	0.80505	1060	7.63957e-11	1060	0.03057	1060	0.00552	1060	0.6911	1060	3.15077	1060	2.11505	1060	1.68333	1060	5.21491e-09	1060	0.06098	1060	0.00733	1060	3.44544	1060	2.77755	1060	1.60812	1060	1.82437	1060	2.45343e-08
1060	3.45005	1060	2.36074	1060	2.05072	1060	5.31283e-10	1060	0.08531	1060	0.00543	1060	3.62429	1060	1.18297	1060	0.60982	1060	0.80505	1060	7.63957e-11	1060	0.03057	1060	0.00552	1060	0.8701	1060	3.15077	1060	2.11505	1060	1.68333	1060	5.21491e-09	1060	0.06098	1060	0.00733	1060	3.40544	1060	2.77755	1060	1.60812	1060	1.82437	1060	2.45343e-08
1060	3.45005	1060	2.36074	1060	2.05072	1060	5.31283e-10	1060	0.08531	1060	0.00543	1060	3.45429	1060	1.18297	1060	0.60982	1060	0.80505	1060	7.63957e-11	1060	0.03057	1060	0.00552	1060	1.1361	1060	3.15077	1060	2.11505	1060	1.68333	1060	5.21491e-09	1060	0.06098	1060	0.00733	1060	3.27544	1060	2.77755	1060	1.60812	1060	1.82437	1060	2.45343e-08
1070	3.75946	1060	2.36074	1060	2.05072	1060	5.31283e-10	1060	0.08531	1060	0.00543	1070	3.45548	1070	1.30372	1060	0.60982	1060	0.80505	1060	7.63957e-11	1060	0.03057	1060	0.00552	1070	1.21395	1070	3.41502	1060	2.11505	1060	1.68333	1060	5.21491e-09	1060	0.06098	1060	0.00733	1070	3.29239	1070	3.05591	1060	1.60812	1060	1.82437	1060	2.45343e-08
1070	3.75946	1070	2.52683	1070	2.18518	1070	1.40475e-09	1070	0.08862	1070	0.00563	1070	3.56548	1070	1.30372	1070	0.67461	1070	0.85771	1070	2.11192e-10	1070	0.03175	1070	0.00573	1070	1.13995	1070	3.41502	1070	2.26081	1070	1.79413	1070	1.24033e-08	1070	0.06335	1070	0.00761	1070	3.41239	1070	3.05591	1070	1.76095	1070	1.94455	1070	5.51008e-08
1070	3.75946	1070	2.52683	1070	2.18518	1070	1.40475e-09	1070	0.08862	1070	0.00563	1070	3.73548	1070	1.30372	1070	0.67461	1070	0.85771	1070	2.11192e-10	1070	0.03175	1070	0.00573	1070	0.95495	1070	3.41502	1070	2.26081	1070	1.79413	1070	1.24033e-08	1070	0.06335	1070	0.00761	1070	3.54239	1070	3.05591	1070	1.76095	1070	1.94455	1070	5.51008e-08
1070	3.75946	1070	2.52683	1070	2.18518	1070	1.40475e-09	1070	0.08862	1070	0.00563	1070	3.87548	1070	1.30372	1070	0.67461	1070	0.85771	1070	2.11192e-10	1070	0.03175	1070	0.00573	1070	0.96695	1070	3.41502	1070	2.26081	1070	1.79413	1070	1.24033e-08	1070	0.06335	1070	0.00761	1070	3.57239	1070	3.05591	1070	1.76095	1070	1.94455	1070	5.51008e-08
1070	3.75946	1070	2.52683	1070	2.18518	1070	1.40475e-09	1070	0.08862	1070	0.00563	1070	3.96548	1070	1.30372	1070	0.67461	1070	0.85771	1070	2.11192e-10	1070	0.03175	1070	0.00573	1070	1.03695	1070	3.41502	1070	2.26081	1070	1.79413	1070	1.24033e-08	1070	0.06335	1070	0.00761	1070	3.43239	1070	3.05591	1070	1.76095	1070	1.94455	1070	5.51008e-08
1070	3.75946	1070	2.52683	1070	2.18518	1070	1.40475e-09	1070	0.08862	1070	0.00563	1070	4.00548	1070	1.30372	1070	0.67461	1070	0.85771	1070	2.11192e-10	1070	0.03175	1070	0.00573	1070	1.19195	1070	3.41502	1070	2.26081	1070	1.79413	1070	1.24033e-08	1070	0.06335	1070	0.00761	1070	3.58239	1070	3.05591	1070	1.76095	1070	1.94455	1070	5.51008e-08
1070	3.75946	1070	2.52683	1070	2.18518	1070	1.40475e-09	1070	0.08862	1070	0.00563	1070	4.03548	1070	1.30372	1070	0.67461	1070	0.85771	1070	2.11192e-10	1070	0.03175	1070	0.00573	1070	1.54995	1070	3.41502	1070	2.26081	1070	1.79413	1070	1.24033e-08	1070	0.06335	1070	0.00761	1070	3.84239	1070	3.05591	1070	1.76095	1070	1.94455	1070	5.51008e-08
1070	3.75946	1070	2.52683	1070	2.18518	1070	1.40475e-09	1070	0.08862	1070	0.00563	1070	4.03548	1070	1.30372	1070	0.67461	1070	0.85771	1070	2.11192e-10	1070	0.03175	1070	0.00573	1070	1.85995	1070	3.41502	1070	2.26081	1070	1.79413	1070	1.24033e-08	1070	0.06335	1070	0.00761	1070	4.21239	1070	3.05591	1070	1.76095	1070	1.94455	1070	5.51008e-08
1070	3.75946	1070	2.52683	1070	2.18518	1070	1.40475e-09	1070	0.08862	1070	0.00563	1070	4.11548	1070	1.30372	1070	0.67461	1070	0.85771	1070	2.11192e-10	1070	0.03175	1070	0.00573	1070	1.81995	1070	3.41502	1070	2.26081	1070	1.79413	1070	1.24033e-08	1070	0.06335	1070	0.00761	1070	4.35239	1070	3.05591	1070	1.76095	1070	1.94455	1070	5.51008e-08
1070	3.75946	1070	2.52683	1070	2.18518	1070	1.40475e-09	1070	0.08862	1070	0.00563	1070	4.24548	1070	1.30372	1070	0.67461	1070	0.85771	1070	2.11192e-10	1070	0.03175	1070	0.00573	1070	1.63995	1070	3.41502	1070	2.26081	1070	1.79413	1070	1.24033e-08	1070	0.06335	1070	0.00761	1070	4.35239	1070	3.05591	1070	1.76095	1070	1.94455	1070	5.51008e-08
1070	3.75946	1070	2.52683	1070	2.18518	1070	1.40475e-09	1070	0.08862	1070	0.00563	1070	4.08548	1070	1.30372	1070	0.67461	1070	0.85771	1070	2.11192e-10	1070	0.03175	1070	0.00573	1070	1.37995	1070	3.41502	1070	2.26081	1070	1.79413	1070	1.24033e-08	1070	0.06335	1070	0.00761	1070	4.07239	1070	3.05591	1070	1.76095	1070	1.94455	1070	5.51008e-08
1080	4.08971	1070	2.52683	1070	2.18518	1070	1.40475e-09	1070	0.08862	1070	0.00563	1080	3.72666	1080	1.4374	1070	0.67461	1070	0.85771	1070	2.11192e-10	1070	0.03175	1070	0.00573	1080	1.2218	1080	3.69647	1070	2.26081	1070	1.79413	1070	1.24033e-08	1070	0.06335	1070	0.00761	1080	3.68933	1080	3.36082	1070	1.76095	1070	1.94455	1070	5.51008e-08
1080	4.08971	1080	2.70029	1080	2.33289	1080	3.63926e-09	1080	0.09213	1080	0.00585	1080	3.10666	1080	1.4374	1080	0.74708	1080	0.91554	1080	5.71402e-10	1080	0.03301	1080	0.00594	1080	1.0828	1080	3.69647	1080	2.41262	1080	1.91592	1080	2.89743e-08	1080	0.06586	1080	0.0079	1080	3.13933	1080	3.36082	1080	1.92827	1080	2.07662	1080	1.21668e-07
1080	4.08971	1080	2.70029	1080	2.33289	1080	3.63926e-09	1080	0.09213	1080	0.00585	1080	3.18666	1080	1.4374	1080	0.74708	1080	0.91554	1080	5.71402e-10	1080	0.03301	1080	0.00594	1080	0.9768	1080	3.69647	1080	2.41262	1080	1.91592	1080	2.89743e-08	1080	0.06586	1080	0.0079	1080	3.10933	1080	3.36082	1080	1.92827	1080	2.07662	1080	1.21668e-07
1080	4.08971	1080	2.70029	1080	2.33289	1080	3.63926e-09	1080	0.09213	1080	0.00585	1080	3.42666	1080	1.4374	1080	0.74708	1080	0.91554	1080	5.71402e-10	1080	0.03301	1080	0.00594	1080	0.9188	1080	3.69647	1080	2.41262	1080	1.91592	1080	2.89743e-08	1080	0.06586	1080	0.0079	1080	3.20933	1080	3.36082	1080	1.92827	1080	2.07662	1080	1.21668e-07
1080	4.08971	1080	2.70029	1080	2.33289	1080	3.63926e-09	1080	0.09213	1080	0.00585	1080	3.79666	1080	1.4374	1080	0.74708	1080	0.91554	1080	5.71402e-10	1080	0.03301	1080	0.00594	1080	0.8958	1080	3.69647	1080	2.41262	1080	1.91592	1080	2.89743e-08	1080	0.06586	1080	0.0079	1080	3.46933	1080	3.36082	1080	1.92827	1080	2.07662	1080	1.21668e-07
1080	4.08971	1080	2.70029	1080	2.33289	1080	3.63926e-09	1080	0.09213	1080	0.00585	1080	3.93666	1080	1.4374	1080	0.74708	1080	0.91554	1080	5.71402e-10	1080	0.03301	1080	0.00594	1080	0.9398	1080	3.69647	1080	2.41262	1080	1.91592	1080	2.89743e-08	1080	0.06586	1080	0.0079	1080	3.67933	1080	3.36082	1080	1.92827	1080	2.07662	1080	1.21668e-07
1080	4.08971	1080	2.70029	1080	2.33289	1080	3.63926e-09	1080	0.09213	1080	0.00585	1080	3.96666	1080	1.4374	1080	0.74708	1080	0.91554	1080	5.71402e-10	1080	0.03301	1080	0.00594	1080	1.0188	1080	3.69647	1080	2.41262	1080	1.91592	1080	2.89743e-08	1080	0.06586	1080	0.0079	1080	3.84933	1080	3.36082	1080	1.92827	1080	2.07662	1080	1.21668e-07
1080	4.08971	1080	2.70029	1080	2.33289	1080	3.63926e-09	1080	0.09213	1080	0.00585	1080	3.97666	1080	1.4374	1080	0.74708	1080	0.91554	1080	5.71402e-10	1080	0.03301	1080	0.00594	1080	1.1208	1080	3.69647	1080	2.41262	1080	1.91592	1080	2.89743e-08	1080	0.06586	1080	0.0079	1080	3.81933	1080	3.36082	1080	1.92827	1080	2.07662	1080	1.21668e-07
1080	4.08971	1080	2.70029	1080	2.33289	1080	3.63926e-09	1080	0.09213	1080	0.00585	1080	3.99666	1080	1.4374	1080	0.74708	1080	0.91554	1080	5.71402e-10	1080	0.03301	1080	0.00594	1080	1.2808	1080	3.69647	1080	2.41262	1080	1.91592	1080	2.89743e-08	1080	0.06586	1080	0.0079	1080	3.73933	1080	3.36082	1080	1.92827	1080	2.07662	1080	1.21668e-07
1080	4.08971	1080	2.70029	1080	2.33289	1080	3.63926e-09	1080	0.09213	1080	0.00585	1080	4.03666	1080	1.4374	1080	0.74708	1080	0.91554	1080	5.71402e-10	1080	0.03301	1080	0.00594	1080	1.3768	1080	3.69647	1080	2.41262	1080	1.91592	1080	2.89743e-08	1080	0.06586	1080	0.0079	1080	3.58933	1080	3.36082	1080	1.92827	1080	2.07662	1080	1.21668e-07
1090	4.44053	1080	2.70029	1080	2.33289	1080	3.63926e-09	1080	0.09213	1080	0.00585	1090	4.17785	1090	1.58498	1080	0.74708	1080	0.91554	1080	5.71402e-10	1080	0.03301	1080	0.00594	1090	1.43365	1090	3.99478	1080	2.41262	1080	1.91592	1080	2.89743e-08	1080	0.06586	1080	0.0079	1090	3.59627	1090	3.6934	1080	1.92827	1080	2.07662	1080	1.21668e-07
1090	4.44053	1090	2.8791	1090	2.4956	1090	9.23785e-09	1090	0.09584	1090	0.00608	1090	4.30785	1090	1.58498	1090	0.8275	1090	0.97922	1090	1.51308e-09	1090	0.03435	1090	0.00617	1090	1.40365	1090	3.99478	1090	2.56868	1090	2.05016	1090	6.64773e-08	1090	0.06852	1090	0.0082	1090	3.61627	1090	3.6934	1090	2.10963	1090	2.22213	1090	2.64139e-07
1090	4.44053	1090	2.8791	1090	2.4956	1090	9.23785e-09	1090	0.09584	1090	0.00608	1090	4.43785	1090	1.58498	1090	0.8275	1090	0.97922	1090	1.51308e-09	1090	0.03435	1090	0.00617	1090	1.35365	1090	3.99478	1090	2.56868	1090	2.05016	1090	6.64773e-08	1090	0.06852	1090	0.0082	1090	3.68627	1090	3.6934	1090	2.10963	1090	2.22213	1090	2.64139e-07
1090	4.44053	1090	2.8791	1090	2.4956	1090	9.23785e-09	1090	0.09584	1090	0.00608	1090	4.52785	1090	1.58498	1090	0.8275	1090	0.97922	1090	1.51308e-09	1090	0.03435	1090	0.00617	1090	1.26965	1090	3.99478	1090	2.56868	1090	2.05016	1090	6.64773e-08	1090	0.06852	1090	0.0082	1090	3.76627	1090	3.6934	1090	2.10963	1090	2.22213	1090	2.64139e-07
1090	4.44053	1090	2.8791	1090	2.4956	1090	9.23785e-09	1090	0.09584	1090	0.00608	1090	4.60785	1090	1.58498	1090	0.8275	1090	0.97922	1090	1.51308e-09	1090	0.03435	1090	0.00617	1090	1.23365	1090	3.99478	1090	2.56868	1090	2.05016	1090	6.64773e-08	1090	0.06852	1090	0.0082	1090	3.88627	1090	3.6934	1090	2.10963	1090	2.22213	1090	2.64139e-07
1090	4.44053	1090	2.8791	1090	2.4956	1090	9.23785e-09	1090	0.09584	1090	0.00608	1090	4.62785	1090	1.58498	1090	0.8275	1090	0.97922	1090	1.51308e-09	1090	0.03435	1090	0.00617	1090	1.23165	1090	3.99478	1090	2.56868	1090	2.05016	1090	6.64773e-08	1090	0.06852	1090	0.0082	1090	4.15627	1090	3.6934	1090	2.10963	1090	2.22213	1090	2.64139e-07
1090	4.44053	1090	2.8791	1090	2.4956	1090	9.23785e-09	1090	0.09584	1090	0.00608	1090	4.61785	1090	1.58498	1090	0.8275	1090	0.97922	1090	1.51308e-09	1090	0.03435	1090	0.00617	1090	1.30665	1090	3.99478	1090	2.56868	1090	2.05016	1090	6.64773e-08	1090	0.06852	1090	0.0082	1090	4.36627	1090	3.6934	1090	2.10963	1090	2.22213	1090	2.64139e-07
1090	4.44053	1090	2.8791	1090	2.4956	1090	9.23785e-09	1090	0.09584	1090	0.00608	1090	4.57785	1090	1.58498	1090	0.8275	1090	0.97922	1090	1.51308e-09	1090	0.03435	1090	0.00617	1090	1.53365	1090	3.99478	1090	2.56868	1090	2.05016	1090	6.64773e-08	1090	0.06852	1090	0.0082	1090	4.51627	1090	3.6934	1090	2.10963	1090	2.22213	1090	2.64139e-07
1090	4.44053	1090	2.8791	1090	2.4956	1090	9.23785e-09	1090	0.09584	1090	0.00608	1090	4.36785	1090	1.58498	1090	0.8275	1090	0.97922	1090	1.51308e-09	1090	0.03435	1090	0.00617	1090	1.85365	1090	3.99478	1090	2.56868	1090	2.05016	1090	6.64773e-08	1090	0.06852	1090	0.0082	1090	4.16627	1090	3.6934	1090	2.10963	1090	2.22213	1090	2.64139e-07
1090	4.44053	1090	2.8791	1090	2.4956	1090	9.23785e-09	1090	0.09584	1090	0.00608	1090	4.25785	1090	1.58498	1090	0.8275	1090	0.97922	1090	1.51308e-09	1090	0.03435	1090	0.00617	1090	2.04365	1090	3.99478	1090	2.56868	1090	2.05016	1090	6.64773e-08	1090	0.06852	1090	0.0082	1090	3.85627	1090	3.6934	1090	2.10963	1090	2.22213	1090	2.64139e-07
1100	4.81112	1090	2.8791	1090	2.4956	1090	9.23785e-09	1090	0.09584	1090	0.00608	1100	4.29903	1090	1.58498	1090	0.8275	1090	0.97922	1090	1.51308e-09	1090	0.03435	1090	0.00617	1090	2.03365	1100	4.30914	1090	2.56868	1090	2.05016	1090	6.64773e-08	1090	0.06852	1090	0.0082	1100	3.60321	1100	4.05394	1090	2.10963	1090	2.22213	1090	2.64139e-07
1100	4.81112	1100	3.06044	1100	2.67532	1100	2.29758e-08	1100	0.09979	1100	0.00632	1100	4.42903	1100	1.74707	1090	0.8275	1090	0.97922	1090	1.51308e-09	1090	0.03435	1090	0.00617	1100	1.7505	1100	4.30914	1100	2.72647	1100	2.19852	1100	1.49803e-07	1100	0.07135	1100	0.00853	1100	3.50321	1100	4.05394	1100	2.30347	1100	2.38292	1100	5.63796e-07
1100	4.81112	1100	3.06044	1100	2.67532	1100	2.29758e-08	1100	0.09979	1100	0.00632	1100	4.52903	1100	1.74707	1100	0.91571	1100	1.04953	1100	3.92137e-09	1100	0.03576	1100	0.00642	1100	1.6005	1100	4.30914	1100	2.72647	1100	2.19852	1100	1.49803e-07	1100	0.07135	1100	0.00853	1100	3.57321	1100	4.05394	1100	2.30347	1100	2.38292	1100	5.63796e-07
1100	4.81112	1100	3.06044	1100	2.67532	1100	2.29758e-08	1100	0.09979	1100	0.00632	1100	4.44903	1100	1.74707	1100	0.91571	1100	1.04953	1100	3.92137e-09	1100	0.03576	1100	0.00642	1100	1.5005	1100	4.30914	1100	2.72647	1100	2.19852	1100	1.49803e-07	1100	0.07135	1100	0.00853	1100	4.03321	1100	4.05394	1100	2.30347	1100	2.38292	1100	5.63796e-07
1100	4.81112	1100	3.06044	1100	2.67532	1100	2.29758e-08	1100	0.09979	1100	0.00632	1100	4.41903	1100	1.74707	1100	0.91571	1100	1.04953	1100	3.92137e-09	1100	0.03576	1100	0.00642	1100	1.4905	1100	4.30914	1100	2.72647	1100	2.19852	1100	1.49803e-07	1100	0.07135	1100	0.00853	1100	4.35321	1100	4.05394	1100	2.30347	1100	2.38292	1100	5.63796e-07
1100	4.81112	1100	3.06044	1100	2.67532	1100	2.29758e-08	1100	0.09979	1100	0.00632	1100	4.44903	1100	1.74707	1100	0.91571	1100	1.04953	1100	3.92137e-09	1100	0.03576	1100	0.00642	1100	1.5205	1100	4.30914	1100	2.72647	1100	2.19852	1100	1.49803e-07	1100	0.07135	1100	0.00853	1100	4.55321	1100	4.05394	1100	2.30347	1100	2.38292	1100	5.63796e-07
1100	4.81112	1100	3.06044	1100	2.67532	1100	2.29758e-08	1100	0.09979	1100	0.00632	1100	4.66903	1100	1.74707	1100	0.91571	1100	1.04953	1100	3.92137e-09	1100	0.03576	1100	0.00642	1100	1.5805	1100	4.30914	1100	2.72647	1100	2.19852	1100	1.49803e-07	1100	0.07135	1100	0.00853	1100	4.30321	1100	4.05394	1100	2.30347	1100	2.38292	1100	5.63796e-07
1100	4.81112	1100	3.06044	1100	2.67532	1100	2.29758e-08	1100	0.09979	1100	0.00632	1100	4.78903	1100	1.74707	1100	0.91571	1100	1.04953	1100	3.92137e-09	1100	0.03576	1100	0.00642	1100	1.6505	1100	4.30914	1100	2.72647	1100	2.19852	1100	1.49803e-07	1100	0.07135	1100	0.00853	1100	4.16321	1100	4.05394	1100	2.30347	1100	2.38292	1100	5.63796e-07
1100	4.81112	1100	3.06044	1100	2.67532	1100	2.29758e-08	1100	0.09979	1100	0.00632	1100	4.81903	1100	1.74707	1100	0.91571	1100	1.04953	1100	3.92137e-09	1100	0.03576	1100	0.00642	1100	1.7205	1100	4.30914	1100	2.72647	1100	2.19852	1100	1.49803e-07	1100	0.07135	1100	0.00853	1100	4.12321	1100	4.05394	1100	2.30347	1100	2.38292	1100	5.63796e-07
1100	4.81112	1100	3.06044	1100	2.67532	1100	2.29758e-08	1100	0.09979	1100	0.00632	1100	4.75903	1100	1.74707	1100	0.91571	1100	1.04953	1100	3.92137e-09	1100	0.03576	1100	0.00642	1100	1.7905	1100	4.30914	1100	2.72647	1100	2.19852	1100	1.49803e-07	1100	0.07135	1100	0.00853	1100	4.14321	1100	4.05394	1100	2.30347	1100	2.38292	1100	5.63796e-07
1100	4.81112	1100	3.06044	1100	2.67532	1100	2.29758e-08	1100	0.09979	1100	0.00632	1100	4.69903	1100	1.74707	1100	0.91571	1100	1.04953	1100	3.92137e-09	1100	0.03576	1100	0.00642	1100	1.8705	1100	4.30914	1100	2.72647	1100	2.19852	1100	1.49803e-07	1100	0.07135	1100	0.00853	1100	4.11321	1100	4.05394	1100	2.30347	1100	2.38292	1100	5.63796e-07
1110	5.20009	1100	3.06044	1100	2.67532	1100	2.29758e-08	1100	0.09979	1100	0.00632	1110	4.63022	1110	1.92367	1100	0.91571	1100	1.04953	1100	3.92137e-09	1100	0.03576	1100	0.00642	1110	1.92735	1110	4.63828	1100	2.72647	1100	2.19852	1100	1.49803e-07	1100	0.07135	1100	0.00853	1110	3.97015	1110	4.44145	1100	2.30347	1100	2.38292	1100	5.63796e-07
1110	5.20009	1110	3.24052	1110	2.8744	1110	5.59905e-08	1110	0.10398	1110	0.00657	1110	4.62022	1110	1.92367	1110	1.01077	1110	1.1274	1110	9.94649e-09	1110	0.03727	1110	0.00668	1110	1.90735	1110	4.63828	1110	2.88273	1110	2.363	1110	3.31552e-07	1110	0.07436	1110	0.00887	1110	4.14015	1110	4.44145	1110	2.50671	1110	2.56109	1110	1.18317e-06
1110	5.20009	1110	3.24052	1110	2.8744	1110	5.59905e-08	1110	0.10398	1110	0.00657	1110	4.65022	1110	1.92367	1110	1.01077	1110	1.1274	1110	9.94649e-09	1110	0.03727	1110	0.00668	1110	1.65735	1110	4.63828	1110	2.88273	1110	2.363	1110	3.31552e-07	1110	0.07436	1110	0.00887	1110	4.44015	1110	4.44145	1110	2.50671	1110	2.56109	1110	1.18317e-06
1110	5.20009	1110	3.24052	1110	2.8744	1110	5.59905e-08	1110	0.10398	1110	0.00657	1110	4.73022	1110	1.92367	1110	1.01077	1110	1.1274	1110	9.94649e-09	1110	0.03727	1110	0.00668	1110	1.39735	1110	4.63828	1110	2.88273	1110	2.363	1110	3.31552e-07	1110	0.07436	1110	0.00887	1110	4.91015	1110	4.44145	1110	2.50671	1110	2.56109	1110	1.18317e-06
1110	5.20009	1110	3.24052	1110	2.8744	1110	5.59905e-08	1110	0.10398	1110	0.00657	1110	4.74022	1110	1.92367	1110	1.01077	1110	1.1274	1110	9.94649e-09	1110	0.03727	1110	0.00668	1110	1.43735	1110	4.63828	1110	2.88273	1110	2.363	1110	3.31552e-07	1110	0.07436	1110	0.00887	1110	4.90015	1110	4.44145	1110	2.50671	1110	2.56109	1110	1.18317e-06
1110	5.20009	1110	3.24052	1110	2.8744	1110	5.59905e-08	1110	0.10398	1110	0.00657	1110	4.71022	1110	1.92367	1110	1.01077	1110	1.1274	1110	9.94649e-09	1110	0.03727	1110	0.00668	1110	1.60735	1110	4.63828	1110	2.88273	1110	2.363	1110	3.31552e-07	1110	0.07436	1110	0.00887	1110	4.56015	1110	4.44145	1110	2.50671	1110	2.56109	1110	1.18317e-06
1110	5.20009	1110	3.24052	1110	2.8744	1110	5.59905e-08	1110	0.10398	1110	0.00657	1110	4.75022	1110	1.92367	1110	1.01077	1110	1.1274	1110	9.94649e-09	1110	0.03727	1110	0.00668	1110	1.84735	1110	4.63828	1110	2.88273	1110	2.363	1110	3.31552e-07	1110	0.07436	1110	0.00887	1110	4.29015	1110	4.44145	1110	2.50671	1110	2.56109	1110	1.18317e-06
1110	5.20009	1110	3.24052	1110	2.8744	1110	5.59905e-08	1110	0.10398	1110	0.00657	1110	4.88022	1110	1.92367	1110	1.01077	1110	1.1274	1110	9.94649e-09	1110	0.03727	1110	0.00668	1110	2.05735	1110	4.63828	1110	2.88273	1110	2.363	1110	3.31552e-07	1110	0.07436	1110	0.00887	1110	4.21015	1110	4.44145	1110	2.50671	1110	2.56109	1110	1.18317e-06
1110	5.20009	1110	3.24052	1110	2.8744	1110	5.59905e-08	1110	0.10398	1110	0.00657	1110	5.11022	1110	1.92367	1110	1.01077	1110	1.1274	1110	9.94649e-09	1110	0.03727	1110	0.00668	1110	2.14735	1110	4.63828	1110	2.88273	1110	2.363	1110	3.31552e-07	1110	0.07436	1110	0.00887	1110	4.38015	1110	4.44145	1110	2.50671	1110	2.56109	1110	1.18317e-06
1110	5.20009	1110	3.24052	1110	2.8744	1110	5.59905e-08	1110	0.10398	1110	0.00657	1110	5.05022	1110	1.92367	1110	1.01077	1110	1.1274	1110	9.94649e-09	1110	0.03727	1110	0.00668	1110	2.09735	1110	4.63828	1110	2.88273	1110	2.363	1110	3.31552e-07	1110	0.07436	1110	0.00887	1110	4.28015	1110	4.44145	1110	2.50671	1110	2.56109	1110	1.18317e-06
1120	5.60552	1110	3.24052	1110	2.8744	1110	5.59905e-08	1110	0.10398	1110	0.00657	1120	4.9514	1120	2.11387	1110	1.01077	1110	1.1274	1110	9.94649e-09	1110	0.03727	1110	0.00668	1120	1.8342	1120	4.98047	1110	2.88273	1110	2.363	1110	3.31552e-07	1110	0.07436	1110	0.00887	1120	4.13709	1120	4.85337	1110	2.50671	1110	2.56109	1110	1.18317e-06
1120	5.60552	1120	3.41466	1120	3.09561	1120	1.3369e-07	1120	0.10845	1120	0.00684	1120	4.8114	1120	2.11387	1120	1.1107	1120	1.21388	1120	2.46921e-08	1120	0.03887	1120	0.00695	1120	1.6542	1120	4.98047	1120	3.03339	1120	2.54591	1120	7.20723e-07	1120	0.07756	1120	0.00924	1120	3.97709	1120	4.85337	1120	2.71425	1120	2.75911	1120	2.44122e-06
1120	5.60552	1120	3.41466	1120	3.09561	1120	1.3369e-07	1120	0.10845	1120	0.00684	1120	4.8514	1120	2.11387	1120	1.1107	1120	1.21388	1120	2.46921e-08	1120	0.03887	1120	0.00695	1120	1.8142	1120	4.98047	1120	3.03339	1120	2.54591	1120	7.20723e-07	1120	0.07756	1120	0.00924	1120	4.06709	1120	4.85337	1120	2.71425	1120	2.75911	1120	2.44122e-06
1120	5.60552	1120	3.41466	1120	3.09561	1120	1.3369e-07	1120	0.10845	1120	0.00684	1120	4.9914	1120	2.11387	1120	1.1107	1120	1.21388	1120	2.46921e-08	1120	0.03887	1120	0.00695	1120	2.0042	1120	4.98047	1120	3.03339	1120	2.54591	1120	7.20723e-07	1120	0.07756	1120	0.00924	1120	4.25709	1120	4.85337	1120	2.71425	1120	2.75911	1120	2.44122e-06
1120	5.60552	1120	3.41466	1120	3.09561	1120	1.3369e-07	1120	0.10845	1120	0.00684	1120	5.1614	1120	2.11387	1120	1.1107	1120	1.21388	1120	2.46921e-08	1120	0.03887	1120	0.00695	1120	2.1742	1120	4.98047	1120	3.03339	1120	2.54591	1120	7.20723e-07	1120	0.07756	1120	0.00924	1120	4.43709	1120	4.85337	1120	2.71425	1120	2.75911	1120	2.44122e-06
1120	5.60552	1120	3.41466	1120	3.09561	1120	1.3369e-07	1120	0.10845	1120	0.00684	1120	5.3514	1120	2.11387	1120	1.1107	1120	1.21388	1120	2.46921e-08	1120	0.03887	1120	0.00695	1120	2.0842	1120	4.98047	1120	3.03339	1120	2.54591	1120	7.20723e-07	1120	0.07756	1120	0.00924	1120	4.59709	1120	4.85337	1120	2.71425	1120	2.75911	1120	2.44122e-06
1120	5.60552	1120	3.41466	1120	3.09561	1120	1.3369e-07	1120	0.10845	1120	0.00684	1120	5.5314	1120	2.11387	1120	1.1107	1120	1.21388	1120	2.46921e-08	1120	0.03887	1120	0.00695	1120	2.0942	1120	4.98047	1120	3.03339	1120	2.54591	1120	7.20723e-07	1120	0.07756	1120	0.00924	1120	4.73709	1120	4.85337	1120	2.71425	1120	2.75911	1120	2.44122e-06
1120	5.60552	1120	3.41466	1120	3.09561	1120	1.3369e-07	1120	0.10845	1120	0.00684	1120	5.7714	1120	2.11387	1120	1.1107	1120	1.21388	1120	2.46921e-08	1120	0.03887	1120	0.00695	1120	2.1942	1120	4.98047	1120	3.03339	1120	2.54591	1120	7.20723e-07	1120	0.07756	1120	0.00924	1120	4.98709	1120	4.85337	1120	2.71425	1120	2.75911	1120	2.44122e-06
1120	5.60552	1120	3.41466	1120	3.09561	1120	1.3369e-07	1120	0.10845	1120	0.00684	1120	5.9414	1120	2.11387	1120	1.1107	1120	1.21388	1120	2.46921e-08	1120	0.03887	1120	0.00695	1120	2.3542	1120	4.98047	1120	3.03339	1120	2.54591	1120	7.20723e-07	1120	0.07756	1120	0.00924	1120	5.18709	1120	4.85337	1120	2.71425	1120	2.75911	1120	2.44122e-06
1120	5.60552	1120	3.41466	1120	3.09561	1120	1.3369e-07	1120	0.10845	1120	0.00684	1120	6.0014	1120	2.11387	1120	1.1107	1120	1.21388	1120	2.46921e-08	1120	0.03887	1120	0.00695	1120	2.3842	1120	4.98047	1120	3.03339	1120	2.54591	1120	7.20723e-07	1120	0.07756	1120	0.00924	1120	5.29709	1120	4.85337	1120	2.71425	1120	2.75911	1120	2.44122e-06
1130	6.02513	1120	3.41466	1120	3.09561	1120	1.3369e-07	1120	0.10845	1120	0.00684	1130	5.79259	1120	2.11387	1120	1.1107	1120	1.21388	1120	2.46921e-08	1120	0.03887	1120	0.00695	1120	2.1842	1130	5.33374	1120	3.03339	1120	2.54591	1120	7.20723e-07	1120	0.07756	1120	0.00924	1130	5.13403	1130	5.28523	1120	2.71425	1120	2.75911	1120	2.44122e-06
1130	6.02513	1130	3.57733	1130	3.34216	1130	3.12773e-07	1130	0.1132	1130	0.00713	1130	5.54259	1130	2.31553	1120	1.1107	1120	1.21388	1120	2.46921e-08	1120	0.03887	1120	0.00695	1130	2.13105	1130	5.33374	1130	3.17374	1130	2.74998	1130	1.53876e-06	1130	0.08097	1130	0.00963	1130	4.96403	1130	5.28523	1130	2.91874	1130	2.9799	1130	4.95223e-06
1130	6.02513	1130	3.57733	1130	3.34216	1130	3.12773e-07	1130	0.1132	1130	0.00713	1130	5.47259	1130	2.31553	1130	1.2121	1130	1.31023	1130	5.99931e-08	1130	0.04058	1130	0.00724	1130	2.14105	1130	5.33374	1130	3.17374	1130	2.74998	1130	1.53876e-06	1130	0.08097	1130	0.00963	1130	4.98403	1130	5.28523	1130	2.91874	1130	2.9799	1130	4.95223e-06
1130	6.02513	1130	3.57733	1130	3.34216	1130	3.12773e-07	1130	0.1132	1130	0.00713	1130	5.48259	1130	2.31553	1130	1.2121	1130	1.31023	1130	5.99931e-08	1130	0.04058	1130	0.00724	1130	2.36105	1130	5.33374	1130	3.17374	1130	2.74998	1130	1.53876e-06	1130	0.08097	1130	0.00963	1130	5.01403	1130	5.28523	1130	2.91874	1130	2.9799	1130	4.95223e-06
1130	6.02513	1130	3.57733	1130	3.34216	1130	3.12773e-07	1130	0.1132	1130	0.00713	1130	5.54259	1130	2.31553	1130	1.2121	1130	1.31023	1130	5.99931e-08	1130	0.04058	1130	0.00724	1130	2.33105	1130	5.33374	1130	3.17374	1130	2.74998	1130	1.53876e-06	1130	0.08097	1130	0.00963	1130	5.03403	1130	5.28523	1130	2.91874	1130	2.9799	1130	4.95223e-06
1130	6.02513	1130	3.57733	1130	3.34216	1130	3.12773e-07	1130	0.1132	1130	0.00713	1130	5.63259	1130	2.31553	1130	1.2121	1130	1.31023	1130	5.99931e-08	1130	0.04058	1130	0.00724	1130	2.16105	1130	5.33374	1130	3.17374	1130	2.74998	1130	1.53876e-06	1130	0.08097	1130	0.00963	1130	4.64403	1130	5.28523	1130	2.91874	1130	2.9799	1130	4.95223e-06
1130	6.02513	1130	3.57733	1130	3.34216	1130	3.12773e-07	1130	0.1132	1130	0.00713	1130	5.69259	1130	2.31553	1130	1.2121	1130	1.31023	1130	5.99931e-08	1130	0.04058	1130	0.00724	1130	1.98105	1130	5.33374	1130	3.17374	1130	2.74998	1130	1.53876e-06	1130	0.08097	1130	0.00963	1130	4.46403	1130	5.28523	1130	2.91874	1130	2.9799	1130	4.95223e-06
1130	6.02513	1130	3.57733	1130	3.34216	1130	3.12773e-07	1130	0.1132	1130	0.00713	1130	5.73259	1130	2.31553	1130	1.2121	1130	1.31023	1130	5.99931e-08	1130	0.04058	1130	0.00724	1130	1.94105	1130	5.33374	1130	3.17374	1130	2.74998	1130	1.53876e-06	1130	0.08097	1130	0.00963	1130	4.48403	1130	5.28523	1130	2.91874	1130	2.9799	1130	4.95223e-06
1130	6.02513	1130	3.57733	1130	3.34216	1130	3.12773e-07	1130	0.1132	1130	0.00713	1130	5.73259	1130	2.31553	1130	1.2121	1130	1.31023	1130	5.99931e-08	1130	0.04058	1130	0.00724	1130	2.04105	1130	5.33374	1130	3.17374	1130	2.74998	1130	1.53876e-06	1130	0.08097	1130	0.00963	1130	4.86403	1130	5.28523	1130	2.91874	1130	2.9799	1130	4.95223e-06
1130	6.02513	1130	3.57733	1130	3.34216	1130	3.12773e-07	1130	0.1132	1130	0.00713	1130	5.80259	1130	2.31553	1130	1.2121	1130	1.31023	1130	5.99931e-08	1130	0.04058	1130	0.00724	1130	2.19105	1130	5.33374	1130	3.17374	1130	2.74998	1130	1.53876e-06	1130	0.08097	1130	0.00963	1130	5.32403	1130	5.28523	1130	2.91874	1130	2.9799	1130	4.95223e-06
1130	6.02513	1130	3.57733	1130	3.34216	1130	3.12773e-07	1130	0.1132	1130	0.00713	1130	6.00259	1130	2.31553	1130	1.2121	1130	1.31023	1130	5.99931e-08	1130	0.04058	1130	0.00724	1130	2.33105	1130	5.33374	1130	3.17374	1130	2.74998	1130	1.53876e-06	1130	0.08097	1130	0.00963	1130	5.87403	1130	5.28523	1130	2.91874	1130	2.9799	1130	4.95223e-06
1140	6.45666	1130	3.57733	1130	3.34216	1130	3.12773e-07	1130	0.1132	1130	0.00713	1140	6.17378	1140	2.52512	1130	1.2121	1130	1.31023	1130	5.99931e-08	1130	0.04058	1130	0.00724	1140	2.4779	1140	5.69616	1130	3.17374	1130	2.74998	1130	1.53876e-06	1130	0.08097	1130	0.00963	1140	6.16097	1140	5.7308	1130	2.91874	1130	2.9799	1130	4.95223e-06
1140	6.45666	1140	3.72241	1140	3.61787	1140	7.16969e-07	1140	0.11828	1140	0.00743	1140	6.26378	1140	2.52512	1140	1.30995	1140	1.41792	1140	1.4266e-07	1140	0.0424	1140	0.00756	1140	2.5079	1140	5.69616	1140	3.29862	1140	2.97842	1140	3.2267e-06	1140	0.08461	1140	0.01004	1140	6.20097	1140	5.7308	1140	3.11046	1140	3.22687	1140	9.87711e-06
1140	6.45666	1140	3.72241	1140	3.61787	1140	7.16969e-07	1140	0.11828	1140	0.00743	1140	6.13378	1140	2.52512	1140	1.30995	1140	1.41792	1140	1.4266e-07	1140	0.0424	1140	0.00756	1140	2.4879	1140	5.69616	1140	3.29862	1140	2.97842	1140	3.2267e-06	1140	0.08461	1140	0.01004	1140	5.52097	1140	5.7308	1140	3.11046	1140	3.22687	1140	9.87711e-06
1140	6.45666	1140	3.72241	1140	3.61787	1140	7.16969e-07	1140	0.11828	1140	0.00743	1140	6.19378	1140	2.52512	1140	1.30995	1140	1.41792	1140	1.4266e-07	1140	0.0424	1140	0.00756	1140	2.4079	1140	5.69616	1140	3.29862	1140	2.97842	1140	3.2267e-06	1140	0.08461	1140	0.01004	1140	5.29097	1140	5.7308	1140	3.11046	1140	3.22687	1140	9.87711e-06
1140	6.45666	1140	3.72241	1140	3.61787	1140	7.16969e-07	1140	0.11828	1140	0.00743	1140	6.38378	1140	2.52512	1140	1.30995	1140	1.41792	1140	1.4266e-07	1140	0.0424	1140	0.00756	1140	2.2979	1140	5.69616	1140	3.29862	1140	2.97842	1140	3.2267e-06	1140	0.08461	1140	0.01004	1140	5.37097	1140	5.7308	1140	3.11046	1140	3.22687	1140	9.87711e-06
1140	6.45666	1140	3.72241	1140	3.61787	1140	7.16969e-07	1140	0.11828	1140	0.00743	1140	6.65378	1140	2.52512	1140	1.30995	1140	1.41792	1140	1.4266e-07	1140	0.0424	1140	0.00756	1140	2.1779	1140	5.69616	1140	3.29862	1140	2.97842	1140	3.2267e-06	1140	0.08461	1140	0.01004	1140	5.68097	1140	5.7308	1140	3.11046	1140	3.22687	1140	9.87711e-06
1140	6.45666	1140	3.72241	1140	3.61787	1140	7.16969e-07	1140	0.11828	1140	0.00743	1140	6.83378	1140	2.52512	1140	1.30995	1140	1.41792	1140	1.4266e-07	1140	0.0424	1140	0.00756	1140	2.3379	1140	5.69616	1140	3.29862	1140	2.97842	1140	3.2267e-06	1140	0.08461	1140	0.01004	1140	5.77097	1140	5.7308	1140	3.11046	1140	3.22687	1140	9.87711e-06
1140	6.45666	1140	3.72241	1140	3.61787	1140	7.16969e-07	1140	0.11828	1140	0.00743	1140	6.89378	1140	2.52512	1140	1.30995	1140	1.41792	1140	1.4266e-07	1140	0.0424	1140	0.00756	1140	2.5279	1140	5.69616	1140	3.29862	1140	2.97842	1140	3.2267e-06	1140	0.08461	1140	0.01004	1140	5.59097	1140	5.7308	1140	3.11046	1140	3.22687	1140	9.87711e-06
1140	6.45666	1140	3.72241	1140	3.61787	1140	7.16969e-07	1140	0.11828	1140	0.00743	1140	6.72378	1140	2.52512	1140	1.30995	1140	1.41792	1140	1.4266e-07	1140	0.0424	1140	0.00756	1140	2.7479	1140	5.69616	1140	3.29862	1140	2.97842	1140	3.2267e-06	1140	0.08461	1140	0.01004	1140	5.50097	1140	5.7308	1140	3.11046	1140	3.22687	1140	9.87711e-06
1140	6.45666	1140	3.72241	1140	3.61787	1140	7.16969e-07	1140	0.11828	1140	0.00743	1140	6.49378	1140	2.52512	1140	1.30995	1140	1.41792	1140	1.4266e-07	1140	0.0424	1140	0.00756	1140	2.9279	1140	5.69616	1140	3.29862	1140	2.97842	1140	3.2267e-06	1140	0.08461	1140	0.01004	1140	5.48097	1140	5.7308	1140	3.11046	1140	3.22687	1140	9.87711e-06
1150	6.89836	1140	3.72241	1140	3.61787	1140	7.16969e-07	1140	0.11828	1140	0.00743	1150	6.16496	1150	2.73784	1140	1.30995	1140	1.41792	1140	1.4266e-07	1140	0.0424	1140	0.00756	1150	2.99475	1150	6.06631	1140	3.29862	1140	2.97842	1140	3.2267e-06	1140	0.08461	1140	0.01004	1150	5.60792	1150	6.18261	1140	3.11046	1140	3.22687	1140	9.87711e-06
1150	6.89836	1150	3.84365	1150	3.92722	1150	1.61033e-06	1150	0.1237	1150	0.00776	1150	6.34496	1150	2.73784	1150	1.3977	1150	1.5387	1150	3.32014e-07	1150	0.04435	1150	0.00789	1150	2.73475	1150	6.06631	1150	3.40275	1150	3.23505	1150	6.64555e-06	1150	0.0885	1150	0.01048	1150	5.87792	1150	6.18261	1150	3.27794	1150	3.50404	1150	1.93684e-05
1150	6.89836	1150	3.84365	1150	3.92722	1150	1.61033e-06	1150	0.1237	1150	0.00776	1150	6.72496	1150	2.73784	1150	1.3977	1150	1.5387	1150	3.32014e-07	1150	0.04435	1150	0.00789	1150	2.37475	1150	6.06631	1150	3.40275	1150	3.23505	1150	6.64555e-06	1150	0.0885	1150	0.01048	1150	6.19792	1150	6.18261	1150	3.27794	1150	3.50404	1150	1.93684e-05
1150	6.89836	1150	3.84365	1150	3.92722	1150	1.61033e-06	1150	0.1237	1150	0.00776	1150	7.08496	1150	2.73784	1150	1.3977	1150	1.5387	1150	3.32014e-07	1150	0.04435	1150	0.00789	1150	2.07475	1150	6.06631	1150	3.40275	1150	3.23505	1150	6.64555e-06	1150	0.0885	1150	0.01048	1150	6.38792	1150	6.18261	1150	3.27794	1150	3.50404	1150	1.93684e-05
1150	6.89836	1150	3.84365	1150	3.92722	1150	1.61033e-06	1150	0.1237	1150	0.00776	1150	7.14496	1150	2.73784	1150	1.3977	1150	1.5387	1150	3.32014e-07	1150	0.04435	1150	0.00789	1150	2.38475	1150	6.06631	1150	3.40275	1150	3.23505	1150	6.64555e-06	1150	0.0885	1150	0.01048	1150	6.30792	1150	6.18261	1150	3.27794	1150	3.50404	1150	1.93684e-05
1150	6.89836	1150	3.84365	1150	3.92722	1150	1.61033e-06	1150	0.1237	1150	0.00776	1150	6.97496	1150	2.73784	1150	1.3977	1150	1.5387	1150	3.32014e-07	1150	0.04435	1150	0.00789	1150	2.66475	1150	6.06631	1150	3.40275	1150	3.23505	1150	6.64555e-06	1150	0.0885	1150	0.01048	1150	6.01792	1150	6.18261	1150	3.27794	1150	3.50404	1150	1.93684e-05
1150	6.89836	1150	3.84365	1150	3.92722	1150	1.61033e-06	1150	0.1237	1150	0.00776	1150	7.08496	1150	2.73784	1150	1.3977	1150	1.5387	1150	3.32014e-07	1150	0.04435	1150	0.00789	1150	2.92475	1150	6.06631	1150	3.40275	1150	3.23505	1150	6.64555e-06	1150	0.0885	1150	0.01048	1150	5.94792	1150	6.18261	1150	3.27794	1150	3.50404	1150	1.93684e-05
1150	6.89836	1150	3.84365	1150	3.92722	1150	1.61033e-06	1150	0.1237	1150	0.00776	1150	7.21496	1150	2.73784	1150	1.3977	1150	1.5387	1150	3.32014e-07	1150	0.04435	1150	0.00789	1150	2.92475	1150	6.06631	1150	3.40275	1150	3.23505	1150	6.64555e-06	1150	0.0885	1150	0.01048	1150	5.92792	1150	6.18261	1150	3.27794	1150	3.50404	1150	1.93684e-05
1150	6.89836	1150	3.84365	1150	3.92722	1150	1.61033e-06	1150	0.1237	1150	0.00776	1150	7.37496	1150	2.73784	1150	1.3977	1150	1.5387	1150	3.32014e-07	1150	0.04435	1150	0.00789	1150	2.95475	1150	6.06631	1150	3.40275	1150	3.23505	1150	6.64555e-06	1150	0.0885	1150	0.01048	1150	5.97792	1150	6.18261	1150	3.27794	1150	3.50404	1150	1.93684e-05
1150	6.89836	1150	3.84365	1150	3.92722	1150	1.61033e-06	1150	0.1237	1150	0.00776	1150	7.21496	1150	2.73784	1150	1.3977	1150	1.5387	1150	3.32014e-07	1150	0.04435	1150	0.00789	1150	3.02475	1150	6.06631	1150	3.40275	1150	3.23505	1150	6.64555e-06	1150	0.0885	1150	0.01048	1150	5.96792	1150	6.18261	1150	3.27794	1150	3.50404	1150	1.93684e-05
1160	7.34973	1150	3.84365	1150	3.92722	1150	1.61033e-06	1150	0.1237	1150	0.00776	1160	7.05615	1150	2.73784	1150	1.3977	1150	1.5387	1150	3.32014e-07	1150	0.04435	1150	0.00789	1150	3.10475	1160	6.44384	1150	3.40275	1150	3.23505	1150	6.64555e-06	1150	0.0885	1150	0.01048	1160	6.00486	1160	6.63336	1150	3.27794	1150	3.50404	1150	1.93684e-05
1160	7.34973	1160	3.93521	1160	4.27553	1160	3.54382e-06	1160	0.12951	1160	0.00811	1160	7.01615	1160	2.94833	1150	1.3977	1150	1.5387	1150	3.32014e-07	1150	0.04435	1150	0.00789	1160	3.2016	1160	6.44384	1160	3.48125	1160	3.5244	1160	1.34428e-05	1160	0.09266	1160	0.01095	1160	6.18486	1160	6.63336	1160	3.40904	1160	3.81618	1160	3.73417e-05
1160	7.34973	1160	3.93521	1160	4.27553	1160	3.54382e-06	1160	0.12951	1160	0.00811	1160	7.12615	1160	2.94833	1160	1.46795	1160	1.67461	1160	7.56254e-07	1160	0.04643	1160	0.00824	1160	3.3216	1160	6.44384	1160	3.48125	1160	3.5244	1160	1.34428e-05	1160	0.09266	1160	0.01095	1160	6.48486	1160	6.63336	1160	3.40904	1160	3.81618	1160	3.73417e-05
1160	7.34973	1160	3.93521	1160	4.27553	1160	3.54382e-06	1160	0.12951	1160	0.00811	1160	7.26615	1160	2.94833	1160	1.46795	1160	1.67461	1160	7.56254e-07	1160	0.04643	1160	0.00824	1160	3.2416	1160	6.44384	1160	3.48125	1160	3.5244	1160	1.34428e-05	1160	0.09266	1160	0.01095	1160	6.77486	1160	6.63336	1160	3.40904	1160	3.81618	1160	3.73417e-05
1160	7.34973	1160	3.93521	1160	4.27553	1160	3.54382e-06	1160	0.12951	1160	0.00811	1160	7.11615	1160	2.94833	1160	1.46795	1160	1.67461	1160	7.56254e-07	1160	0.04643	1160	0.00824	1160	3.0516	1160	6.44384	1160	3.48125	1160	3.5244	1160	1.34428e-05	1160	0.09266	1160	0.01095	1160	6.63486	1160	6.63336	1160	3.40904	1160	3.81618	1160	3.73417e-05
1160	7.34973	1160	3.93521	1160	4.27553	1160	3.54382e-06	1160	0.12951	1160	0.00811	1160	6.99615	1160	2.94833	1160	1.46795	1160	1.67461	1160	7.56254e-07	1160	0.04643	1160	0.00824	1160	2.7316	1160	6.44384	1160	3.48125	1160	3.5244	1160	1.34428e-05	1160	0.09266	1160	0.01095	1160	6.46486	1160	6.63336	1160	3.40904	1160	3.81618	1160	3.73417e-05
1160	7.34973	1160	3.93521	1160	4.27553	1160	3.54382e-06	1160	0.12951	1160	0.00811	1160	6.91615	1160	2.94833	1160	1.46795	1160	1.67461	1160	7.56254e-07	1160	0.04643	1160	0.00824	1160	2.5516	1160	6.44384	1160	3.48125	1160	3.5244	1160	1.34428e-05	1160	0.09266	1160	0.01095	1160	6.26486	1160	6.63336	1160	3.40904	1160	3.81618	1160	3.73417e-05
1160	7.34973	1160	3.93521	1160	4.27553	1160	3.54382e-06	1160	0.12951	1160	0.00811	1160	7.18615	1160	2.94833	1160	1.46795	1160	1.67461	1160	7.56254e-07	1160	0.04643	1160	0.00824	1160	2.4716	1160	6.44384	1160	3.48125	1160	3.5244	1160	1.34428e-05	1160	0.09266	1160	0.01095	1160	6.20486	1160	6.63336	1160	3.40904	1160	3.81618	1160	3.73417e-05
1160	7.34973	1160	3.93521	1160	4.27553	1160	3.54382e-06	1160	0.12951	1160	0.00811	1160	7.46615	1160	2.94833	1160	1.46795	1160	1.67461	1160	7.56254e-07	1160	0.04643	1160	0.00824	1160	2.5216	1160	6.44384	1160	3.48125	1160	3.5244	1160	1.34428e-05	1160	0.09266	1160	0.01095	1160	6.30486	1160	6.63336	1160	3.40904	1160	3.81618	1160	3.73417e-05
1160	7.34973	1160	3.93521	1160	4.27553	1160	3.54382e-06	1160	0.12951	1160	0.00811	1160	7.74615	1160	2.94833	1160	1.46795	1160	1.67461	1160	7.56254e-07	1160	0.04643	1160	0.00824	1160	2.6316	1160	6.44384	1160	3.48125	1160	3.5244	1160	1.34428e-05	1160	0.09266	1160	0.01095	1160	6.63486	1160	6.63336	1160	3.40904	1160	3.81618	1160	3.73417e-05
1160	7.34973	1160	3.93521	1160	4.27553	1160	3.54382e-06	1160	0.12951	1160	0.00811	1160	7.92615	1160	2.94833	1160	1.46795	1160	1.67461	1160	7.56254e-07	1160	0.04643	1160	0.00824	1160	2.8116	1160	6.44384	1160	3.48125	1160	3.5244	1160	1.34428e-05	1160	0.09266	1160	0.01095	1160	6.99486	1160	6.63336	1160	3.40904	1160	3.81618	1160	3.73417e-05
1170	7.8123	1160	3.93521	1160	4.27553	1160	3.54382e-06	1160	0.12951	1160	0.00811	1170	7.97733	1170	3.15197	1160	1.46795	1160	1.67461	1160	7.56254e-07	1160	0.04643	1160	0.00824	1170	2.93845	1170	6.83019	1160	3.48125	1160	3.5244	1160	1.34428e-05	1160	0.09266	1160	0.01095	1170	7.2318	1170	7.07782	1160	3.40904	1160	3.81618	1160	3.73417e-05
1170	7.8123	1170	3.99226	1170	4.66909	1170	7.64136e-06	1170	0.13573	1170	0.00848	1170	7.69733	1170	3.15197	1170	1.51359	1170	1.82808	1170	1.68591e-06	1170	0.04867	1170	0.00862	1170	3.03845	1170	6.83019	1170	3.53011	1170	3.85185	1170	2.67075e-05	1170	0.09713	1170	0.01145	1170	7.0218	1170	7.07782	1170	3.49286	1170	4.16893	1170	7.07828e-05
1170	7.8123	1170	3.99226	1170	4.66909	1170	7.64136e-06	1170	0.13573	1170	0.00848	1170	7.52733	1170	3.15197	1170	1.51359	1170	1.82808	1170	1.68591e-06	1170	0.04867	1170	0.00862	1170	3.09845	1170	6.83019	1170	3.53011	1170	3.85185	1170	2.67075e-05	1170	0.09713	1170	0.01145	1170	6.7918	1170	7.07782	1170	3.49286	1170	4.16893	1170	7.07828e-05
1170	7.8123	1170	3.99226	1170	4.66909	1170	7.64136e-06	1170	0.13573	1170	0.00848	1170	7.45733	1170	3.15197	1170	1.51359	1170	1.82808	1170	1.68591e-06	1170	0.04867	1170	0.00862	1170	3.11845	1170	6.83019	1170	3.53011	1170	3.85185	1170	2.67075e-05	1170	0.09713	1170	0.01145	1170	6.5618	1170	7.07782	1170	3.49286	1170	4.16893	1170	7.07828e-05
1170	7.8123	1170	3.99226	1170	4.66909	1170	7.64136e-06	1170	0.13573	1170	0.00848	1170	7.60733	1170	3.15197	1170	1.51359	1170	1.82808	1170	1.68591e-06	1170	0.04867	1170	0.00862	1170	3.12845	1170	6.83019	1170	3.53011	1170	3.85185	1170	2.67075e-05	1170	0.09713	1170	0.01145	1170	6.4318	1170	7.07782	1170	3.49286	1170	4.16893	1170	7.07828e-05
1170	7.8123	1170	3.99226	1170	4.66909	1170	7.64136e-06	1170	0.13573	1170	0.00848	1170	7.60733	1170	3.15197	1170	1.51359	1170	1.82808	1170	1.68591e-06	1170	0.04867	1170	0.00862	1170	3.08845	1170	6.83019	1170	3.53011	1170	3.85185	1170	2.67075e-05	1170	0.09713	1170	0.01145	1170	6.6118	1170	7.07782	1170	3.49286	1170	4.16893	1170	7.07828e-05
1170	7.8123	1170	3.99226	1170	4.66909	1170	7.64136e-06	1170	0.13573	1170	0.00848	1170	7.46733	1170	3.15197	1170	1.51359	1170	1.82808	1170	1.68591e-06	1170	0.04867	1170	0.00862	1170	3.06845	1170	6.83019	1170	3.53011	1170	3.85185	1170	2.67075e-05	1170	0.09713	1170	0.01145	1170	7.0618	1170	7.07782	1170	3.49286	1170	4.16893	1170	7.07828e-05
1170	7.8123	1170	3.99226	1170	4.66909	1170	7.64136e-06	1170	0.13573	1170	0.00848	1170	7.45733	1170	3.15197	1170	1.51359	1170	1.82808	1170	1.68591e-06	1170	0.04867	1170	0.00862	1170	3.04845	1170	6.83019	1170	3.53011	1170	3.85185	1170	2.67075e-05	1170	0.09713	1170	0.01145	1170	7.3918	1170	7.07782	1170	3.49286	1170	4.16893	1170	7.07828e-05
1170	7.8123	1170	3.99226	1170	4.66909	1170	7.64136e-06	1170	0.13573	1170	0.00848	1170	7.67733	1170	3.15197	1170	1.51359	1170	1.82808	1170	1.68591e-06	1170	0.04867	1170	0.00862	1170	3.29845	1170	6.83019	1170	3.53011	1170	3.85185	1170	2.67075e-05	1170	0.09713	1170	0.01145	1170	7.4118	1170	7.07782	1170	3.49286	1170	4.16893	1170	7.07828e-05
1170	7.8123	1170	3.99226	1170	4.66909	1170	7.64136e-06	1170	0.13573	1170	0.00848	1170	8.23733	1170	3.15197	1170	1.51359	1170	1.82808	1170	1.68591e-06	1170	0.04867	1170	0.00862	1170	3.49845	1170	6.83019	1170	3.53011	1170	3.85185	1170	2.67075e-05	1170	0.09713	1170	0.01145	1170	6.9518	1170	7.07782	1170	3.49286	1170	4.16893	1170	7.07828e-05
1180	8.29042	1170	3.99226	1170	4.66909	1170	7.64136e-06	1170	0.13573	1170	0.00848	1180	8.54852	1170	3.15197	1170	1.51359	1170	1.82808	1170	1.68591e-06	1170	0.04867	1170	0.00862	1170	3.58845	1180	7.22918	1170	3.53011	1170	3.85185	1170	2.67075e-05	1170	0.09713	1170	0.01145	1180	6.86874	1180	7.51502	1170	3.49286	1170	4.16893	1170	7.07828e-05
1180	8.29042	1180	4.01165	1180	5.11538	1180	1.61441e-05	1180	0.14242	1180	0.00888	1180	8.70852	1180	3.34645	1170	1.51359	1170	1.82808	1170	1.68591e-06	1170	0.04867	1170	0.00862	1180	3.3753	1180	7.22918	1180	3.54671	1180	4.22384	1180	5.21148e-05	1180	0.10193	1180	0.01199	1180	6.90874	1180	7.51502	1180	3.52173	1180	4.56897	1180	0.000131916
1180	8.29042	1180	4.01165	1180	5.11538	1180	1.61441e-05	1180	0.14242	1180	0.00888	1180	8.67852	1180	3.34645	1180	1.52944	1180	2.00199	1180	3.67839e-06	1180	0.05107	1180	0.00902	1180	3.1553	1180	7.22918	1180	3.54671	1180	4.22384	1180	5.21148e-05	1180	0.10193	1180	0.01199	1180	7.11874	1180	7.51502	1180	3.52173	1180	4.56897	1180	0.000131916
1180	8.29042	1180	4.01165	1180	5.11538	1180	1.61441e-05	1180	0.14242	1180	0.00888	1180	8.48852	1180	3.34645	1180	1.52944	1180	2.00199	1180	3.67839e-06	1180	0.05107	1180	0.00902	1180	3.1753	1180	7.22918	1180	3.54671	1180	4.22384	1180	5.21148e-05	1180	0.10193	1180	0.01199	1180	7.16874	1180	7.51502	1180	3.52173	1180	4.56897	1180	0.000131916
1180	8.29042	1180	4.01165	1180	5.11538	1180	1.61441e-05	1180	0.14242	1180	0.00888	1180	8.21852	1180	3.34645	1180	1.52944	1180	2.00199	1180	3.67839e-06	1180	0.05107	1180	0.00902	1180	3.2353	1180	7.22918	1180	3.54671	1180	4.22384	1180	5.21148e-05	1180	0.10193	1180	0.01199	1180	7.12874	1180	7.51502	1180	3.52173	1180	4.56897	1180	0.000131916
1180	8.29042	1180	4.01165	1180	5.11538	1180	1.61441e-05	1180	0.14242	1180	0.00888	1180	8.00852	1180	3.34645	1180	1.52944	1180	2.00199	1180	3.67839e-06	1180	0.05107	1180	0.00902	1180	3.2753	1180	7.22918	1180	3.54671	1180	4.22384	1180	5.21148e-05	1180	0.10193	1180	0.01199	1180	7.13874	1180	7.51502	1180	3.52173	1180	4.56897	1180	0.000131916
1180	8.29042	1180	4.01165	1180	5.11538	1180	1.61441e-05	1180	0.14242	1180	0.00888	1180	7.86852	1180	3.34645	1180	1.52944	1180	2.00199	1180	3.67839e-06	1180	0.05107	1180	0.00902	1180	3.0453	1180	7.22918	1180	3.54671	1180	4.22384	1180	5.21148e-05	1180	0.10193	1180	0.01199	1180	7.20874	1180	7.51502	1180	3.52173	1180	4.56897	1180	0.000131916
1180	8.29042	1180	4.01165	1180	5.11538	1180	1.61441e-05	1180	0.14242	1180	0.00888	1180	7.78852	1180	3.34645	1180	1.52944	1180	2.00199	1180	3.67839e-06	1180	0.05107	1180	0.00902	1180	2.9553	1180	7.22918	1180	3.54671	1180	4.22384	1180	5.21148e-05	1180	0.10193	1180	0.01199	1180	7.32874	1180	7.51502	1180	3.52173	1180	4.56897	1180	0.000131916
1180	8.29042	1180	4.01165	1180	5.11538	1180	1.61441e-05	1180	0.14242	1180	0.00888	1180	8.05852	1180	3.34645	1180	1.52944	1180	2.00199	1180	3.67839e-06	1180	0.05107	1180	0.00902	1180	2.9853	1180	7.22918	1180	3.54671	1180	4.22384	1180	5.21148e-05	1180	0.10193	1180	0.01199	1180	7.26874	1180	7.51502	1180	3.52173	1180	4.56897	1180	0.000131916
1180	8.29042	1180	4.01165	1180	5.11538	1180	1.61441e-05	1180	0.14242	1180	0.00888	1180	8.34852	1180	3.34645	1180	1.52944	1180	2.00199	1180	3.67839e-06	1180	0.05107	1180	0.00902	1180	3.2153	1180	7.22918	1180	3.54671	1180	4.22384	1180	5.21148e-05	1180	0.10193	1180	0.01199	1180	7.21874	1180	7.51502	1180	3.52173	1180	4.56897	1180	0.000131916
1180	8.29042	1180	4.01165	1180	5.11538	1180	1.61441e-05	1180	0.14242	1180	0.00888	1180	8.63852	1180	3.34645	1180	1.52944	1180	2.00199	1180	3.67839e-06	1180	0.05107	1180	0.00902	1180	3.4253	1180	7.22918	1180	3.54671	1180	4.22384	1180	5.21148e-05	1180	0.10193	1180	0.01199	1180	7.19874	1180	7.51502	1180	3.52173	1180	4.56897	1180	0.000131916
1190	8.79191	1180	4.01165	1180	5.11538	1180	1.61441e-05	1180	0.14242	1180	0.00888	1190	8.7397	1190	3.53329	1180	1.52944	1180	2.00199	1180	3.67839e-06	1180	0.05107	1180	0.00902	1190	3.62215	1190	7.64764	1180	3.54671	1180	4.22384	1180	5.21148e-05	1180	0.10193	1180	0.01199	1190	7.43568	1190	7.95018	1180	3.52173	1180	4.56897	1180	0.000131916
1190	8.79191	1190	3.99226	1190	5.62328	1190	3.34194e-05	1190	0.1496	1190	0.00931	1190	8.7297	1190	3.53329	1190	1.51359	1190	2.19975	1190	7.85483e-06	1190	0.05365	1190	0.00946	1190	3.68215	1190	7.64764	1190	3.53011	1190	4.64806	1190	9.98793e-05	1190	0.10709	1190	0.01257	1190	7.64568	1190	7.95018	1190	3.49286	1190	5.02423	1190	0.000241714
1190	8.79191	1190	3.99226	1190	5.62328	1190	3.34194e-05	1190	0.1496	1190	0.00931	1190	8.5897	1190	3.53329	1190	1.51359	1190	2.19975	1190	7.85483e-06	1190	0.05365	1190	0.00946	1190	3.66215	1190	7.64764	1190	3.53011	1190	4.64806	1190	9.98793e-05	1190	0.10709	1190	0.01257	1190	7.62568	1190	7.95018	1190	3.49286	1190	5.02423	1190	0.000241714
1190	8.79191	1190	3.99226	1190	5.62328	1190	3.34194e-05	1190	0.1496	1190	0.00931	1190	8.4397	1190	3.53329	1190	1.51359	1190	2.19975	1190	7.85483e-06	1190	0.05365	1190	0.00946	1190	3.47215	1190	7.64764	1190	3.53011	1190	4.64806	1190	9.98793e-05	1190	0.10709	1190	0.01257	1190	7.50568	1190	7.95018	1190	3.49286	1190	5.02423	1190	0.000241714
1190	8.79191	1190	3.99226	1190	5.62328	1190	3.34194e-05	1190	0.1496	1190	0.00931	1190	8.3197	1190	3.53329	1190	1.51359	1190	2.19975	1190	7.85483e-06	1190	0.05365	1190	0.00946	1190	3.39215	1190	7.64764	1190	3.53011	1190	4.64806	1190	9.98793e-05	1190	0.10709	1190	0.01257	1190	7.36568	1190	7.95018	1190	3.49286	1190	5.02423	1190	0.000241714
1190	8.79191	1190	3.99226	1190	5.62328	1190	3.34194e-05	1190	0.1496	1190	0.00931	1190	8.5397	1190	3.53329	1190	1.51359	1190	2.19975	1190	7.85483e-06	1190	0.05365	1190	0.00946	1190	3.36215	1190	7.64764	1190	3.53011	1190	4.64806	1190	9.98793e-05	1190	0.10709	1190	0.01257	1190	7.44568	1190	7.95018	1190	3.49286	1190	5.02423	1190	0.000241714
1190	8.79191	1190	3.99226	1190	5.62328	1190	3.34194e-05	1190	0.1496	1190	0.00931	1190	8.7897	1190	3.53329	1190	1.51359	1190	2.19975	1190	7.85483e-06	1190	0.05365	1190	0.00946	1190	3.38215	1190	7.64764	1190	3.53011	1190	4.64806	1190	9.98793e-05	1190	0.10709	1190	0.01257	1190	7.52568	1190	7.95018	1190	3.49286	1190	5.02423	1190	0.000241714
1190	8.79191	1190	3.99226	1190	5.62328	1190	3.34194e-05	1190	0.1496	1190	0.00931	1190	9.0697	1190	3.53329	1190	1.51359	1190	2.19975	1190	7.85483e-06	1190	0.05365	1190	0.00946	1190	3.33215	1190	7.64764	1190	3.53011	1190	4.64806	1190	9.98793e-05	1190	0.10709	1190	0.01257	1190	7.60568	1190	7.95018	1190	3.49286	1190	5.02423	1190	0.000241714
1190	8.79191	1190	3.99226	1190	5.62328	1190	3.34194e-05	1190	0.1496	1190	0.00931	1190	9.3297	1190	3.53329	1190	1.51359	1190	2.19975	1190	7.85483e-06	1190	0.05365	1190	0.00946	1190	3.22215	1190	7.64764	1190	3.53011	1190	4.64806	1190	9.98793e-05	1190	0.10709	1190	0.01257	1190	7.64568	1190	7.95018	1190	3.49286	1190	5.02423	1190	0.000241714
1190	8.79191	1190	3.99226	1190	5.62328	1190	3.34194e-05	1190	0.1496	1190	0.00931	1190	9.5097	1190	3.53329	1190	1.51359	1190	2.19975	1190	7.85483e-06	1190	0.05365	1190	0.00946	1190	3.30215	1190	7.64764	1190	3.53011	1190	4.64806	1190	9.98793e-05	1190	0.10709	1190	0.01257	1190	7.72568	1190	7.95018	1190	3.49286	1190	5.02423	1190	0.000241714
1200	9.32846	1190	3.99226	1190	5.62328	1190	3.34194e-05	1190	0.1496	1190	0.00931	1200	9.59089	1200	3.71848	1190	1.51359	1190	2.19975	1190	7.85483e-06	1190	0.05365	1190	0.00946	1200	3.449	1200	8.0957	1190	3.53011	1190	4.64806	1190	9.98793e-05	1190	0.10709	1190	0.01257	1200	7.87262	1200	8.39551	1190	3.49286	1190	5.02423	1190	0.000241714
1200	9.32846	1200	3.93521	1200	6.2033	1200	6.77838e-05	1200	0.15735	1200	0.00977	1200	9.59089	1200	3.71848	1200	1.46795	1200	2.42541	1200	1.64162e-05	1200	0.05643	1200	0.00992	1200	3.659	1200	8.0957	1200	3.48125	1200	5.13366	1200	0.000188007	1200	0.11265	1200	0.01319	1200	8.01262	1200	8.39551	1200	3.40904	1200	5.54404	1200	0.000435452
1200	9.32846	1200	3.93521	1200	6.2033	1200	6.77838e-05	1200	0.15735	1200	0.00977	1200	9.58089	1200	3.71848	1200	1.46795	1200	2.42541	1200	1.64162e-05	1200	0.05643	1200	0.00992	1200	3.589	1200	8.0957	1200	3.48125	1200	5.13366	1200	0.000188007	1200	0.11265	1200	0.01319	1200	8.15262	1200	8.39551	1200	3.40904	1200	5.54404	1200	0.000435452
1200	9.32846	1200	3.93521	1200	6.2033	1200	6.77838e-05	1200	0.15735	1200	0.00977	1200	9.58089	1200	3.71848	1200	1.46795	1200	2.42541	1200	1.64162e-05	1200	0.05643	1200	0.00992	1200	3.479	1200	8.0957	1200	3.48125	1200	5.13366	1200	0.000188007	1200	0.11265	1200	0.01319	1200	8.31262	1200	8.39551	1200	3.40904	1200	5.54404	1200	0.000435452
1200	9.32846	1200	3.93521	1200	6.2033	1200	6.77838e-05	1200	0.15735	1200	0.00977	1200	9.42089	1200	3.71848	1200	1.46795	1200	2.42541	1200	1.64162e-05	1200	0.05643	1200	0.00992	1200	3.449	1200	8.0957	1200	3.48125	1200	5.13366	1200	0.000188007	1200	0.11265	1200	0.01319	1200	8.23262	1200	8.39551	1200	3.40904	1200	5.54404	1200	0.000435452
1200	9.32846	1200	3.93521	1200	6.2033	1200	6.77838e-05	1200	0.15735	1200	0.00977	1200	9.18089	1200	3.71848	1200	1.46795	1200	2.42541	1200	1.64162e-05	1200	0.05643	1200	0.00992	1200	3.679	1200	8.0957	1200	3.48125	1200	5.13366	1200	0.000188007	1200	0.11265	1200	0.01319	1200	8.04262	1200	8.39551	1200	3.40904	1200	5.54404	1200	0.000435452
1200	9.32846	1200	3.93521	1200	6.2033	1200	6.77838e-05	1200	0.15735	1200	0.00977	1200	8.88089	1200	3.71848	1200	1.46795	1200	2.42541	1200	1.64162e-05	1200	0.05643	1200	0.00992	1200	3.959	1200	8.0957	1200	3.48125	1200	5.13366	1200	0.000188007	1200	0.11265	1200	0.01319	1200	7.73262	1200	8.39551	1200	3.40904	1200	5.54404	1200	0.000435452
1200	9.32846	1200	3.93521	1200	6.2033	1200	6.77838e-05	1200	0.15735	1200	0.00977	1200	8.69089	1200	3.71848	1200	1.46795	1200	2.42541	1200	1.64162e-05	1200	0.05643	1200	0.00992	1200	3.829	1200	8.0957	1200	3.48125	1200	5.13366	1200	0.000188007	1200	0.11265	1200	0.01319	1200	7.56262	1200	8.39551	1200	3.40904	1200	5.54404	1200	0.000435452
1200	9.32846	1200	3.93521	1200	6.2033	1200	6.77838e-05	1200	0.15735	1200	0.00977	1200	8.61089	1200	3.71848	1200	1.46795	1200	2.42541	1200	1.64162e-05	1200	0.05643	1200	0.00992	1200	3.659	1200	8.0957	1200	3.48125	1200	5.13366	1200	0.000188007	1200	0.11265	1200	0.01319	1200	7.50262	1200	8.39551	1200	3.40904	1200	5.54404	1200	0.000435452
1200	9.32846	1200	3.93521	1200	6.2033	1200	6.77838e-05	1200	0.15735	1200	0.00977	1200	8.90089	1200	3.71848	1200	1.46795	1200	2.42541	1200	1.64162e-05	1200	0.05643	1200	0.00992	1200	3.439	1200	8.0957	1200	3.48125	1200	5.13366	1200	0.000188007	1200	0.11265	1200	0.01319	1200	7.72262	1200	8.39551	1200	3.40904	1200	5.54404	1200	0.000435452
1210	9.91573	1200	3.93521	1200	6.2033	1200	6.77838e-05	1200	0.15735	1200	0.00977	1210	9.36207	1200	3.71848	1200	1.46795	1200	2.42541	1200	1.64162e-05	1200	0.05643	1200	0.00992	1200	3.609	1210	8.587	1200	3.48125	1200	5.13366	1200	0.000188007	1200	0.11265	1200	0.01319	1210	8.05956	1210	8.86975	1200	3.40904	1200	5.54404	1200	0.000435452
1210	9.91573	1210	3.84365	1210	6.86785	1210	0.000134709	1210	0.16571	1210	0.01026	1210	10.0421	1210	3.91196	1200	1.46795	1200	2.42541	1200	1.64162e-05	1200	0.05643	1200	0.00992	1210	3.79585	1210	8.587	1210	3.40275	1210	5.69158	1210	0.000347584	1210	0.11866	1210	0.01385	1210	8.55956	1210	8.86975	1210	3.27794	1210	6.13939	1210	0.000771284
1210	9.91573	1210	3.84365	1210	6.86785	1210	0.000134709	1210	0.16571	1210	0.01026	1210	10.1321	1210	3.91196	1210	1.3977	1210	2.68371	1210	3.35786e-05	1210	0.05943	1210	0.01042	1210	3.98585	1210	8.587	1210	3.40275	1210	5.69158	1210	0.000347584	1210	0.11866	1210	0.01385	1210	8.62956	1210	8.86975	1210	3.27794	1210	6.13939	1210	0.000771284
1210	9.91573	1210	3.84365	1210	6.86785	1210	0.000134709	1210	0.16571	1210	0.01026	1210	10.0721	1210	3.91196	1210	1.3977	1210	2.68371	1210	3.35786e-05	1210	0.05943	1210	0.01042	1210	4.13585	1210	8.587	1210	3.40275	1210	5.69158	1210	0.000347584	1210	0.11866	1210	0.01385	1210	8.58956	1210	8.86975	1210	3.27794	1210	6.13939	1210	0.000771284
1210	9.91573	1210	3.84365	1210	6.86785	1210	0.000134709	1210	0.16571	1210	0.01026	1210	9.88207	1210	3.91196	1210	1.3977	1210	2.68371	1210	3.35786e-05	1210	0.05943	1210	0.01042	1210	4.21585	1210	8.587	1210	3.40275	1210	5.69158	1210	0.000347584	1210	0.11866	1210	0.01385	1210	8.46956	1210	8.86975	1210	3.27794	1210	6.13939	1210	0.000771284
1210	9.91573	1210	3.84365	1210	6.86785	1210	0.000134709	1210	0.16571	1210	0.01026	1210	9.83207	1210	3.91196	1210	1.3977	1210	2.68371	1210	3.35786e-05	1210	0.05943	1210	0.01042	1210	4.16585	1210	8.587	1210	3.40275	1210	5.69158	1210	0.000347584	1210	0.11866	1210	0.01385	1210	8.45956	1210	8.86975	1210	3.27794	1210	6.13939	1210	0.000771284
1210	9.91573	1210	3.84365	1210	6.86785	1210	0.000134709	1210	0.16571	1210	0.01026	1210	9.86207	1210	3.91196	1210	1.3977	1210	2.68371	1210	3.35786e-05	1210	0.05943	1210	0.01042	1210	4.10585	1210	8.587	1210	3.40275	1210	5.69158	1210	0.000347584	1210	0.11866	1210	0.01385	1210	8.51956	1210	8.86975	1210	3.27794	1210	6.13939	1210	0.000771284
1210	9.91573	1210	3.84365	1210	6.86785	1210	0.000134709	1210	0.16571	1210	0.01026	1210	10.0521	1210	3.91196	1210	1.3977	1210	2.68371	1210	3.35786e-05	1210	0.05943	1210	0.01042	1210	4.04585	1210	8.587	1210	3.40275	1210	5.69158	1210	0.000347584	1210	0.11866	1210	0.01385	1210	8.74956	1210	8.86975	1210	3.27794	1210	6.13939	1210	0.000771284
1210	9.91573	1210	3.84365	1210	6.86785	1210	0.000134709	1210	0.16571	1210	0.01026	1210	10.2621	1210	3.91196	1210	1.3977	1210	2.68371	1210	3.35786e-05	1210	0.05943	1210	0.01042	1210	4.02585	1210	8.587	1210	3.40275	1210	5.69158	1210	0.000347584	1210	0.11866	1210	0.01385	1210	8.98956	1210	8.86975	1210	3.27794	1210	6.13939	1210	0.000771284
1210	9.91573	1210	3.84365	1210	6.86785	1210	0.000134709	1210	0.16571	1210	0.01026	1210	10.4721	1210	3.91196	1210	1.3977	1210	2.68371	1210	3.35786e-05	1210	0.05943	1210	0.01042	1210	4.15585	1210	8.587	1210	3.40275	1210	5.69158	1210	0.000347584	1210	0.11866	1210	0.01385	1210	9.23956	1210	8.86975	1210	3.27794	1210	6.13939	1210	0.000771284
1210	9.91573	1210	3.84365	1210	6.86785	1210	0.000134709	1210	0.16571	1210	0.01026	1210	10.3021	1210	3.91196	1210	1.3977	1210	2.68371	1210	3.35786e-05	1210	0.05943	1210	0.01042	1210	4.38585	1210	8.587	1210	3.40275	1210	5.69158	1210	0.000347584	1210	0.11866	1210	0.01385	1210	9.16956	1210	8.86975	1210	3.27794	1210	6.13939	1210	0.000771284
1220	10.5732	1210	3.84365	1210	6.86785	1210	0.000134709	1210	0.16571	1210	0.01026	1220	10.1633	1220	4.12643	1210	1.3977	1210	2.68371	1210	3.35786e-05	1210	0.05943	1210	0.01042	1220	4.5827	1220	9.13854	1210	3.40275	1210	5.69158	1210	0.000347584	1210	0.11866	1210	0.01385	1220	9.0465	1220	9.39677	1210	3.27794	1210	6.13939	1210	0.000771284
1220	10.5732	1220	3.72241	1220	7.63147	1220	0.000262307	1220	0.17475	1220	0.01079	1220	10.0133	1220	4.12643	1220	1.30995	1220	2.9802	1220	6.72216e-05	1220	0.06268	1220	0.01096	1220	4.5027	1220	9.13854	1220	3.29862	1220	6.33471	1220	0.000631145	1220	0.12515	1220	0.01457	1220	8.8565	1220	9.39677	1220	3.11046	1220	6.82307	1220	0.00134
1220	10.5732	1220	3.72241	1220	7.63147	1220	0.000262307	1220	0.17475	1220	0.01079	1220	9.98326	1220	4.12643	1220	1.30995	1220	2.9802	1220	6.72216e-05	1220	0.06268	1220	0.01096	1220	4.1027	1220	9.13854	1220	3.29862	1220	6.33471	1220	0.000631145	1220	0.12515	1220	0.01457	1220	8.5865	1220	9.39677	1220	3.11046	1220	6.82307	1220	0.00134
1220	10.5732	1220	3.72241	1220	7.63147	1220	0.000262307	1220	0.17475	1220	0.01079	1220	10.1733	1220	4.12643	1220	1.30995	1220	2.9802	1220	6.72216e-05	1220	0.06268	1220	0.01096	1220	3.9327	1220	9.13854	1220	3.29862	1220	6.33471	1220	0.000631145	1220	0.12515	1220	0.01457	1220	8.5565	1220	9.39677	1220	3.11046	1220	6.82307	1220	0.00134
1220	10.5732	1220	3.72241	1220	7.63147	1220	0.000262307	1220	0.17475	1220	0.01079	1220	10.7733	1220	4.12643	1220	1.30995	1220	2.9802	1220	6.72216e-05	1220	0.06268	1220	0.01096	1220	3.8727	1220	9.13854	1220	3.29862	1220	6.33471	1220	0.000631145	1220	0.12515	1220	0.01457	1220	9.0465	1220	9.39677	1220	3.11046	1220	6.82307	1220	0.00134
1220	10.5732	1220	3.72241	1220	7.63147	1220	0.000262307	1220	0.17475	1220	0.01079	1220	11.3733	1220	4.12643	1220	1.30995	1220	2.9802	1220	6.72216e-05	1220	0.06268	1220	0.01096	1220	4.0227	1220	9.13854	1220	3.29862	1220	6.33471	1220	0.000631145	1220	0.12515	1220	0.01457	1220	9.5865	1220	9.39677	1220	3.11046	1220	6.82307	1220	0.00134
1220	10.5732	1220	3.72241	1220	7.63147	1220	0.000262307	1220	0.17475	1220	0.01079	1220	11.6733	1220	4.12643	1220	1.30995	1220	2.9802	1220	6.72216e-05	1220	0.06268	1220	0.01096	1220	4.2227	1220	9.13854	1220	3.29862	1220	6.33471	1220	0.000631145	1220	0.12515	1220	0.01457	1220	10.0365	1220	9.39677	1220	3.11046	1220	6.82307	1220	0.00134
1220	10.5732	1220	3.72241	1220	7.63147	1220	0.000262307	1220	0.17475	1220	0.01079	1220	11.4733	1220	4.12643	1220	1.30995	1220	2.9802	1220	6.72216e-05	1220	0.06268	1220	0.01096	1220	4.4327	1220	9.13854	1220	3.29862	1220	6.33471	1220	0.000631145	1220	0.12515	1220	0.01457	1220	10.0665	1220	9.39677	1220	3.11046	1220	6.82307	1220	0.00134
1220	10.5732	1220	3.72241	1220	7.63147	1220	0.000262307	1220	0.17475	1220	0.01079	1220	11.2733	1220	4.12643	1220	1.30995	1220	2.9802	1220	6.72216e-05	1220	0.06268	1220	0.01096	1220	4.5627	1220	9.13854	1220	3.29862	1220	6.33471	1220	0.000631145	1220	0.12515	1220	0.01457	1220	9.9565	1220	9.39677	1220	3.11046	1220	6.82307	1220	0.00134
1220	10.5732	1220	3.72241	1220	7.63147	1220	0.000262307	1220	0.17475	1220	0.01079	1220	11.0733	1220	4.12643	1220	1.30995	1220	2.9802	1220	6.72216e-05	1220	0.06268	1220	0.01096	1220	4.5727	1220	9.13854	1220	3.29862	1220	6.33471	1220	0.000631145	1220	0.12515	1220	0.01457	1220	9.7665	1220	9.39677	1220	3.11046	1220	6.82307	1220	0.00134
1230	11.3235	1220	3.72241	1220	7.63147	1220	0.000262307	1220	0.17475	1220	0.01079	1230	10.9844	1230	4.37573	1220	1.30995	1220	2.9802	1220	6.72216e-05	1220	0.06268	1220	0.01096	1230	4.50955	1230	9.7705	1220	3.29862	1220	6.33471	1220	0.000631145	1220	0.12515	1220	0.01457	1230	9.53344	1230	10.0035	1220	3.11046	1220	6.82307	1220	0.00134
1230	11.3235	1230	3.57733	1230	8.51094	1230	0.000500456	1230	0.18455	1230	0.01137	1230	11.0844	1230	4.37573	1230	1.2121	1230	3.32126	1230	0.000131708	1230	0.0662	1230	0.01155	1230	4.39955	1230	9.7705	1230	3.17374	1230	7.07818	1230	0.00113	1230	0.1322	1230	0.01535	1230	9.44344	1230	10.0035	1230	2.91874	1230	7.60972	1230	0.0023
1230	11.3235	1230	3.57733	1230	8.51094	1230	0.000500456	1230	0.18455	1230	0.01137	1230	11.1844	1230	4.37573	1230	1.2121	1230	3.32126	1230	0.000131708	1230	0.0662	1230	0.01155	1230	4.29955	1230	9.7705	1230	3.17374	1230	7.07818	1230	0.00113	1230	0.1322	1230	0.01535	1230	9.50344	1230	10.0035	1230	2.91874	1230	7.60972	1230	0.0023
1230	11.3235	1230	3.57733	1230	8.51094	1230	0.000500456	1230	0.18455	1230	0.01137	1230	11.2844	1230	4.37573	1230	1.2121	1230	3.32126	1230	0.000131708	1230	0.0662	1230	0.01155	1230	4.18955	1230	9.7705	1230	3.17374	1230	7.07818	1230	0.00113	1230	0.1322	1230	0.01535	1230	9.63344	1230	10.0035	1230	2.91874	1230	7.60972	1230	0.0023
1230	11.3235	1230	3.57733	1230	8.51094	1230	0.000500456	1230	0.18455	1230	0.01137	1230	11.3844	1230	4.37573	1230	1.2121	1230	3.32126	1230	0.000131708	1230	0.0662	1230	0.01155	1230	4.08955	1230	9.7705	1230	3.17374	1230	7.07818	1230	0.00113	1230	0.1322	1230	0.01535	1230	9.79344	1230	10.0035	1230	2.91874	1230	7.60972	1230	0.0023
1230	11.3235	1230	3.57733	1230	8.51094	1230	0.000500456	1230	0.18455	1230	0.01137	1230	11.5844	1230	4.37573	1230	1.2121	1230	3.32126	1230	0.000131708	1230	0.0662	1230	0.01155	1230	4.06955	1230	9.7705	1230	3.17374	1230	7.07818	1230	0.00113	1230	0.1322	1230	0.01535	1230	9.97344	1230	10.0035	1230	2.91874	1230	7.60972	1230	0.0023
1230	11.3235	1230	3.57733	1230	8.51094	1230	0.000500456	1230	0.18455	1230	0.01137	1230	11.5844	1230	4.37573	1230	1.2121	1230	3.32126	1230	0.000131708	1230	0.0662	1230	0.01155	1230	4.21955	1230	9.7705	1230	3.17374	1230	7.07818	1230	0.00113	1230	0.1322	1230	0.01535	1230	9.94344	1230	10.0035	1230	2.91874	1230	7.60972	1230	0.0023
1230	11.3235	1230	3.57733	1230	8.51094	1230	0.000500456	1230	0.18455	1230	0.01137	1230	11.6844	1230	4.37573	1230	1.2121	1230	3.32126	1230	0.000131708	1230	0.0662	1230	0.01155	1230	4.53955	1230	9.7705	1230	3.17374	1230	7.07818	1230	0.00113	1230	0.1322	1230	0.01535	1230	9.88344	1230	10.0035	1230	2.91874	1230	7.60972	1230	0.0023
1230	11.3235	1230	3.57733	1230	8.51094	1230	0.000500456	1230	0.18455	1230	0.01137	1230	11.5844	1230	4.37573	1230	1.2121	1230	3.32126	1230	0.000131708	1230	0.0662	1230	0.01155	1230	4.80955	1230	9.7705	1230	3.17374	1230	7.07818	1230	0.00113	1230	0.1322	1230	0.01535	1230	9.85344	1230	10.0035	1230	2.91874	1230	7.60972	1230	0.0023
1230	11.3235	1230	3.57733	1230	8.51094	1230	0.000500456	1230	0.18455	1230	0.01137	1230	11.5844	1230	4.37573	1230	1.2121	1230	3.32126	1230	0.000131708	1230	0.0662	1230	0.01155	1230	4.81955	1230	9.7705	1230	3.17374	1230	7.07818	1230	0.00113	1230	0.1322	1230	0.01535	1230	10.1234	1230	10.0035	1230	2.91874	1230	7.60972	1230	0.0023
1240	12.1922	1230	3.57733	1230	8.51094	1230	0.000500456	1230	0.18455	1230	0.01137	1240	11.5956	1230	4.37573	1230	1.2121	1230	3.32126	1230	0.000131708	1230	0.0662	1230	0.01155	1230	4.79955	1240	10.5057	1230	3.17374	1230	7.07818	1230	0.00113	1230	0.1322	1230	0.01535	1240	10.5104	1240	10.7182	1230	2.91874	1230	7.60972	1230	0.0023
1240	12.1922	1240	3.41466	1240	9.52523	1240	0.000935545	1240	0.1952	1240	0.01199	1240	11.7956	1240	4.67365	1230	1.2121	1230	3.32126	1230	0.000131708	1230	0.0662	1230	0.01155	1240	4.7864	1240	10.5057	1240	3.03339	1240	7.93936	1240	0.00197	1240	0.13986	1240	0.01619	1240	10.6104	1240	10.7182	1240	2.71425	1240	8.51568	1240	0.00387
1240	12.1922	1240	3.41466	1240	9.52523	1240	0.000935545	1240	0.1952	1240	0.01199	1240	11.9956	1240	4.67365	1240	1.1107	1240	3.7141	1240	0.000252563	1240	0.07003	1240	0.01218	1240	4.8464	1240	10.5057	1240	3.03339	1240	7.93936	1240	0.00197	1240	0.13986	1240	0.01619	1240	10.6104	1240	10.7182	1240	2.71425	1240	8.51568	1240	0.00387
1240	12.1922	1240	3.41466	1240	9.52523	1240	0.000935545	1240	0.1952	1240	0.01199	1240	12.1956	1240	4.67365	1240	1.1107	1240	3.7141	1240	0.000252563	1240	0.07003	1240	0.01218	1240	4.9464	1240	10.5057	1240	3.03339	1240	7.93936	1240	0.00197	1240	0.13986	1240	0.01619	1240	10.5104	1240	10.7182	1240	2.71425	1240	8.51568	1240	0.00387
1240	12.1922	1240	3.41466	1240	9.52523	1240	0.000935545	1240	0.1952	1240	0.01199	1240	12.5956	1240	4.67365	1240	1.1107	1240	3.7141	1240	0.000252563	1240	0.07003	1240	0.01218	1240	5.0664	1240	10.5057	1240	3.03339	1240	7.93936	1240	0.00197	1240	0.13986	1240	0.01619	1240	10.8104	1240	10.7182	1240	2.71425	1240	8.51568	1240	0.00387
1240	12.1922	1240	3.41466	1240	9.52523	1240	0.000935545	1240	0.1952	1240	0.01199	1240	12.9956	1240	4.67365	1240	1.1107	1240	3.7141	1240	0.000252563	1240	0.07003	1240	0.01218	1240	5.1764	1240	10.5057	1240	3.03339	1240	7.93936	1240	0.00197	1240	0.13986	1240	0.01619	1240	11.1004	1240	10.7182	1240	2.71425	1240	8.51568	1240	0.00387
1240	12.1922	1240	3.41466	1240	9.52523	1240	0.000935545	1240	0.1952	1240	0.01199	1240	13.1956	1240	4.67365	1240	1.1107	1240	3.7141	1240	0.000252563	1240	0.07003	1240	0.01218	1240	5.1964	1240	10.5057	1240	3.03339	1240	7.93936	1240	0.00197	1240	0.13986	1240	0.01619	1240	11.4004	1240	10.7182	1240	2.71425	1240	8.51568	1240	0.00387
1240	12.1922	1240	3.41466	1240	9.52523	1240	0.000935545	1240	0.1952	1240	0.01199	1240	13.0956	1240	4.67365	1240	1.1107	1240	3.7141	1240	0.000252563	1240	0.07003	1240	0.01218	1240	5.1164	1240	10.5057	1240	3.03339	1240	7.93936	1240	0.00197	1240	0.13986	1240	0.01619	1240	11.5004	1240	10.7182	1240	2.71425	1240	8.51568	1240	0.00387
1240	12.1922	1240	3.41466	1240	9.52523	1240	0.000935545	1240	0.1952	1240	0.01199	1240	12.9956	1240	4.67365	1240	1.1107	1240	3.7141	1240	0.000252563	1240	0.07003	1240	0.01218	1240	5.0464	1240	10.5057	1240	3.03339	1240	7.93936	1240	0.00197	1240	0.13986	1240	0.01619	1240	11.6004	1240	10.7182	1240	2.71425	1240	8.51568	1240	0.00387
1240	12.1922	1240	3.41466	1240	9.52523	1240	0.000935545	1240	0.1952	1240	0.01199	1240	12.9956	1240	4.67365	1240	1.1107	1240	3.7141	1240	0.000252563	1240	0.07003	1240	0.01218	1240	4.9964	1240	10.5057	1240	3.03339	1240	7.93936	1240	0.00197	1240	0.13986	1240	0.01619	1240	11.6004	1240	10.7182	1240	2.71425	1240	8.51568	1240	0.00387
1240	12.1922	1240	3.41466	1240	9.52523	1240	0.000935545	1240	0.1952	1240	0.01199	1240	13.0956	1240	4.67365	1240	1.1107	1240	3.7141	1240	0.000252563	1240	0.07003	1240	0.01218	1240	4.9864	1240	10.5057	1240	3.03339	1240	7.93936	1240	0.00197	1240	0.13986	1240	0.01619	1240	11.5004	1240	10.7182	1240	2.71425	1240	8.51568	1240	0.00387
1250	13.2062	1240	3.41466	1240	9.52523	1240	0.000935545	1240	0.1952	1240	0.01199	1250	13.2068	1250	5.03308	1240	1.1107	1240	3.7141	1240	0.000252563	1240	0.07003	1240	0.01218	1250	5.09325	1250	11.369	1240	3.03339	1240	7.93936	1240	0.00197	1240	0.13986	1240	0.01619	1250	11.6073	1250	11.5683	1240	2.71425	1240	8.51568	1240	0.00387
1250	13.2062	1250	3.24052	1250	10.695	1250	0.00171	1250	0.20679	1250	0.01266	1250	13.4068	1250	5.03308	1250	1.01077	1250	4.16647	1250	0.000474006	1250	0.0742	1250	0.01286	1250	5.22325	1250	11.369	1250	2.88273	1250	8.9376	1250	0.00339	1250	0.14819	1250	0.0171	1250	11.8073	1250	11.5683	1250	2.50671	1250	9.55837	1250	0.00641
1250	13.2062	1250	3.24052	1250	10.695	1250	0.00171	1250	0.20679	1250	0.01266	1250	13.5068	1250	5.03308	1250	1.01077	1250	4.16647	1250	0.000474006	1250	0.0742	1250	0.01286	1250	5.33325	1250	11.369	1250	2.88273	1250	8.9376	1250	0.00339	1250	0.14819	1250	0.0171	1250	11.9073	1250	11.5683	1250	2.50671	1250	9.55837	1250	0.00641
1250	13.2062	1250	3.24052	1250	10.695	1250	0.00171	1250	0.20679	1250	0.01266	1250	13.5068	1250	5.03308	1250	1.01077	1250	4.16647	1250	0.000474006	1250	0.0742	1250	0.01286	1250	5.33325	1250	11.369	1250	2.88273	1250	8.9376	1250	0.00339	1250	0.14819	1250	0.0171	1250	11.9073	1250	11.5683	1250	2.50671	1250	9.55837	1250	0.00641
1250	13.2062	1250	3.24052	1250	10.695	1250	0.00171	1250	0.20679	1250	0.01266	1250	13.4068	1250	5.03308	1250	1.01077	1250	4.16647	1250	0.000474006	1250	0.0742	1250	0.01286	1250	5.28325	1250	11.369	1250	2.88273	1250	8.9376	1250	0.00339	1250	0.14819	1250	0.0171	1250	11.7073	1250	11.5683	1250	2.50671	1250	9.55837	1250	0.00641
1250	13.2062	1250	3.24052	1250	10.695	1250	0.00171	1250	0.20679	1250	0.01266	1250	13.5068	1250	5.03308	1250	1.01077	1250	4.16647	1250	0.000474006	1250	0.0742	1250	0.01286	1250	5.28325	1250	11.369	1250	2.88273	1250	8.9376	1250	0.00339	1250	0.14819	1250	0.0171	1250	11.6073	1250	11.5683	1250	2.50671	1250	9.55837	1250	0.00641
1250	13.2062	1250	3.24052	1250	10.695	1250	0.00171	1250	0.20679	1250	0.01266	1250	13.7068	1250	5.03308	1250	1.01077	1250	4.16647	1250	0.000474006	1250	0.0742	1250	0.01286	1250	5.30325	1250	11.369	1250	2.88273	1250	8.9376	1250	0.00339	1250	0.14819	1250	0.0171	1250	11.7073	1250	11.5683	1250	2.50671	1250	9.55837	1250	0.00641
1250	13.2062	1250	3.24052	1250	10.695	1250	0.00171	1250	0.20679	1250	0.01266	1250	13.8068	1250	5.03308	1250	1.01077	1250	4.16647	1250	0.000474006	1250	0.0742	1250	0.01286	1250	5.35325	1250	11.369	1250	2.88273	1250	8.9376	1250	0.00339	1250	0.14819	1250	0.0171	1250	11.8073	1250	11.5683	1250	2.50671	1250	9.55837	1250	0.00641
1250	13.2062	1250	3.24052	1250	10.695	1250	0.00171	1250	0.20679	1250	0.01266	1250	13.9068	1250	5.03308	1250	1.01077	1250	4.16647	1250	0.000474006	1250	0.0742	1250	0.01286	1250	5.43325	1250	11.369	1250	2.88273	1250	8.9376	1250	0.00339	1250	0.14819	1250	0.0171	1250	12.0073	1250	11.5683	1250	2.50671	1250	9.55837	1250	0.00641
1250	13.2062	1250	3.24052	1250	10.695	1250	0.00171	1250	0.20679	1250	0.01266	1250	13.7068	1250	5.03308	1250	1.01077	1250	4.16647	1250	0.000474006	1250	0.0742	1250	0.01286	1250	5.52325	1250	11.369	1250	2.88273	1250	8.9376	1250	0.00339	1250	0.14819	1250	0.0171	1250	12.2073	1250	11.5683	1250	2.50671	1250	9.55837	1250	0.00641
1260	14.3924	1250	3.24052	1250	10.695	1250	0.00171	1250	0.20679	1250	0.01266	1260	13.818	1250	5.03308	1250	1.01077	1250	4.16647	1250	0.000474006	1250	0.0742	1250	0.01286	1250	5.63325	1260	12.3859	1250	2.88273	1250	8.9376	1250	0.00339	1250	0.14819	1250	0.0171	1260	12.2143	1260	12.5789	1250	2.50671	1250	9.55837	1250	0.00641
1260	14.3924	1260	3.06044	1260	12.0412	1260	0.00308	1260	0.21944	1260	0.01339	1260	14.018	1260	5.4654	1250	1.01077	1250	4.16647	1250	0.000474006	1250	0.0742	1250	0.01286	1260	5.7701	1260	12.3859	1260	2.72647	1260	10.0933	1260	0.00573	1260	0.1573	1260	0.01808	1260	12.2143	1260	12.5789	1260	2.30347	1260	10.7549	1260	0.01043
1260	14.3924	1260	3.06044	1260	12.0412	1260	0.00308	1260	0.21944	1260	0.01339	1260	14.218	1260	5.4654	1260	0.91571	1260	4.68625	1260	0.00087067	1260	0.07875	1260	0.01361	1260	5.8301	1260	12.3859	1260	2.72647	1260	10.0933	1260	0.00573	1260	0.1573	1260	0.01808	1260	12.2143	1260	12.5789	1260	2.30347	1260	10.7549	1260	0.01043
1260	14.3924	1260	3.06044	1260	12.0412	1260	0.00308	1260	0.21944	1260	0.01339	1260	14.318	1260	5.4654	1260	0.91571	1260	4.68625	1260	0.00087067	1260	0.07875	1260	0.01361	1260	5.7001	1260	12.3859	1260	2.72647	1260	10.0933	1260	0.00573	1260	0.1573	1260	0.01808	1260	12.2143	1260	12.5789	1260	2.30347	1260	10.7549	1260	0.01043
1260	14.3924	1260	3.06044	1260	12.0412	1260	0.00308	1260	0.21944	1260	0.01339	1260	14.518	1260	5.4654	1260	0.91571	1260	4.68625	1260	0.00087067	1260	0.07875	1260	0.01361	1260	5.6001	1260	12.3859	1260	2.72647	1260	10.0933	1260	0.00573	1260	0.1573	1260	0.01808	1260	12.3143	1260	12.5789	1260	2.30347	1260	10.7549	1260	0.01043
1260	14.3924	1260	3.06044	1260	12.0412	1260	0.00308	1260	0.21944	1260	0.01339	1260	14.718	1260	5.4654	1260	0.91571	1260	4.68625	1260	0.00087067	1260	0.07875	1260	0.01361	1260	5.5701	1260	12.3859	1260	2.72647	1260	10.0933	1260	0.00573	1260	0.1573	1260	0.01808	1260	12.5143	1260	12.5789	1260	2.30347	1260	10.7549	1260	0.01043
1260	14.3924	1260	3.06044	1260	12.0412	1260	0.00308	1260	0.21944	1260	0.01339	1260	14.918	1260	5.4654	1260	0.91571	1260	4.68625	1260	0.00087067	1260	0.07875	1260	0.01361	1260	5.8601	1260	12.3859	1260	2.72647	1260	10.0933	1260	0.00573	1260	0.1573	1260	0.01808	1260	12.9143	1260	12.5789	1260	2.30347	1260	10.7549	1260	0.01043
1260	14.3924	1260	3.06044	1260	12.0412	1260	0.00308	1260	0.21944	1260	0.01339	1260	15.118	1260	5.4654	1260	0.91571	1260	4.68625	1260	0.00087067	1260	0.07875	1260	0.01361	1260	5.9501	1260	12.3859	1260	2.72647	1260	10.0933	1260	0.00573	1260	0.1573	1260	0.01808	1260	13.3143	1260	12.5789	1260	2.30347	1260	10.7549	1260	0.01043
1260	14.3924	1260	3.06044	1260	12.0412	1260	0.00308	1260	0.21944	1260	0.01339	1260	15.318	1260	5.4654	1260	0.91571	1260	4.68625	1260	0.00087067	1260	0.07875	1260	0.01361	1260	5.9101	1260	12.3859	1260	2.72647	1260	10.0933	1260	0.00573	1260	0.1573	1260	0.01808	1260	13.6143	1260	12.5789	1260	2.30347	1260	10.7549	1260	0.01043
1260	14.3924	1260	3.06044	1260	12.0412	1260	0.00308	1260	0.21944	1260	0.01339	1260	15.518	1260	5.4654	1260	0.91571	1260	4.68625	1260	0.00087067	1260	0.07875	1260	0.01361	1260	5.7601	1260	12.3859	1260	2.72647	1260	10.0933	1260	0.00573	1260	0.1573	1260	0.01808	1260	13.7143	1260	12.5789	1260	2.30347	1260	10.7549	1260	0.01043
1260	14.3924	1260	3.06044	1260	12.0412	1260	0.00308	1260	0.21944	1260	0.01339	1260	15.618	1260	5.4654	1260	0.91571	1260	4.68625	1260	0.00087067	1260	0.07875	1260	0.01361	1260	5.7601	1260	12.3859	1260	2.72647	1260	10.0933	1260	0.00573	1260	0.1573	1260	0.01808	1260	13.8143	1260	12.5789	1260	2.30347	1260	10.7549	1260	0.01043
1270	15.7748	1260	3.06044	1260	12.0412	1260	0.00308	1260	0.21944	1260	0.01339	1270	15.7292	1270	5.97968	1260	0.91571	1260	4.68625	1260	0.00087067	1260	0.07875	1260	0.01361	1270	5.92695	1270	13.5806	1260	2.72647	1260	10.0933	1260	0.00573	1260	0.1573	1260	0.01808	1270	13.4212	1270	13.7703	1260	2.30347	1260	10.7549	1260	0.01043
1270	15.7748	1270	2.8791	1270	13.5825	1270	0.00541	1270	0.23329	1270	0.01419	1270	15.8292	1270	5.97968	1270	0.8275	1270	5.28035	1270	0.00157	1270	0.08373	1270	0.01441	1270	6.12695	1270	13.5806	1270	2.56868	1270	11.4258	1270	0.00951	1270	0.16727	1270	0.01916	1270	13.1212	1270	13.7703	1270	2.10963	1270	12.1196	1270	0.01668
1270	15.7748	1270	2.8791	1270	13.5825	1270	0.00541	1270	0.23329	1270	0.01419	1270	15.9292	1270	5.97968	1270	0.8275	1270	5.28035	1270	0.00157	1270	0.08373	1270	0.01441	1270	6.32695	1270	13.5806	1270	2.56868	1270	11.4258	1270	0.00951	1270	0.16727	1270	0.01916	1270	13.2212	1270	13.7703	1270	2.10963	1270	12.1196	1270	0.01668
1270	15.7748	1270	2.8791	1270	13.5825	1270	0.00541	1270	0.23329	1270	0.01419	1270	16.1292	1270	5.97968	1270	0.8275	1270	5.28035	1270	0.00157	1270	0.08373	1270	0.01441	1270	6.51695	1270	13.5806	1270	2.56868	1270	11.4258	1270	0.00951	1270	0.16727	1270	0.01916	1270	13.5212	1270	13.7703	1270	2.10963	1270	12.1196	1270	0.01668
1270	15.7748	1270	2.8791	1270	13.5825	1270	0.00541	1270	0.23329	1270	0.01419	1270	16.2292	1270	5.97968	1270	0.8275	1270	5.28035	1270	0.00157	1270	0.08373	1270	0.01441	1270	6.46695	1270	13.5806	1270	2.56868	1270	11.4258	1270	0.00951	1270	0.16727	1270	0.01916	1270	13.8212	1270	13.7703	1270	2.10963	1270	12.1196	1270	0.01668
1270	15.7748	1270	2.8791	1270	13.5825	1270	0.00541	1270	0.23329	1270	0.01419	1270	16.5292	1270	5.97968	1270	0.8275	1270	5.28035	1270	0.00157	1270	0.08373	1270	0.01441	1270	6.36695	1270	13.5806	1270	2.56868	1270	11.4258	1270	0.00951	1270	0.16727	1270	0.01916	1270	13.9212	1270	13.7703	1270	2.10963	1270	12.1196	1270	0.01668
1270	15.7748	1270	2.8791	1270	13.5825	1270	0.00541	1270	0.23329	1270	0.01419	1270	16.6292	1270	5.97968	1270	0.8275	1270	5.28035	1270	0.00157	1270	0.08373	1270	0.01441	1270	6.26695	1270	13.5806	1270	2.56868	1270	11.4258	1270	0.00951	1270	0.16727	1270	0.01916	1270	14.0212	1270	13.7703	1270	2.10963	1270	12.1196	1270	0.01668
1270	15.7748	1270	2.8791	1270	13.5825	1270	0.00541	1270	0.23329	1270	0.01419	1270	16.6292	1270	5.97968	1270	0.8275	1270	5.28035	1270	0.00157	1270	0.08373	1270	0.01441	1270	6.40695	1270	13.5806	1270	2.56868	1270	11.4258	1270	0.00951	1270	0.16727	1270	0.01916	1270	14.1212	1270	13.7703	1270	2.10963	1270	12.1196	1270	0.01668
1270	15.7748	1270	2.8791	1270	13.5825	1270	0.00541	1270	0.23329	1270	0.01419	1270	16.6292	1270	5.97968	1270	0.8275	1270	5.28035	1270	0.00157	1270	0.08373	1270	0.01441	1270	6.60695	1270	13.5806	1270	2.56868	1270	11.4258	1270	0.00951	1270	0.16727	1270	0.01916	1270	14.2212	1270	13.7703	1270	2.10963	1270	12.1196	1270	0.01668
1270	15.7748	1270	2.8791	1270	13.5825	1270	0.00541	1270	0.23329	1270	0.01419	1270	16.6292	1270	5.97968	1270	0.8275	1270	5.28035	1270	0.00157	1270	0.08373	1270	0.01441	1270	6.44695	1270	13.5806	1270	2.56868	1270	11.4258	1270	0.00951	1270	0.16727	1270	0.01916	1270	14.4212	1270	13.7703	1270	2.10963	1270	12.1196	1270	0.01668
1280	17.3694	1270	2.8791	1270	13.5825	1270	0.00541	1270	0.23329	1270	0.01419	1280	16.8404	1280	6.58127	1270	0.8275	1270	5.28035	1270	0.00157	1270	0.08373	1270	0.01441	1280	6.2038	1280	14.9713	1270	2.56868	1270	11.4258	1270	0.00951	1270	0.16727	1270	0.01916	1280	14.8282	1280	15.1534	1270	2.10963	1270	12.1196	1270	0.01668
1280	17.3694	1280	2.70029	1280	15.3307	1280	0.00932	1280	0.24848	1280	0.01506	1280	17.0404	1280	6.58127	1280	0.74708	1280	5.95291	1280	0.00275	1280	0.08919	1280	0.0153	1280	5.8938	1280	14.9713	1280	2.41262	1280	12.9495	1280	0.0155	1280	0.17821	1280	0.02034	1280	15.0282	1280	15.1534	1280	1.92827	1280	13.659	1280	0.02624
1280	17.3694	1280	2.70029	1280	15.3307	1280	0.00932	1280	0.24848	1280	0.01506	1280	17.0404	1280	6.58127	1280	0.74708	1280	5.95291	1280	0.00275	1280	0.08919	1280	0.0153	1280	6.0038	1280	14.9713	1280	2.41262	1280	12.9495	1280	0.0155	1280	0.17821	1280	0.02034	1280	15.0282	1280	15.1534	1280	1.92827	1280	13.659	1280	0.02624
1280	17.3694	1280	2.70029	1280	15.3307	1280	0.00932	1280	0.24848	1280	0.01506	1280	16.9404	1280	6.58127	1280	0.74708	1280	5.95291	1280	0.00275	1280	0.08919	1280	0.0153	1280	6.1338	1280	14.9713	1280	2.41262	1280	12.9495	1280	0.0155	1280	0.17821	1280	0.02034	1280	14.9282	1280	15.1534	1280	1.92827	1280	13.659	1280	0.02624
1280	17.3694	1280	2.70029	1280	15.3307	1280	0.00932	1280	0.24848	1280	0.01506	1280	17.3404	1280	6.58127	1280	0.74708	1280	5.95291	1280	0.00275	1280	0.08919	1280	0.0153	1280	6.2638	1280	14.9713	1280	2.41262	1280	12.9495	1280	0.0155	1280	0.17821	1280	0.02034	1280	14.8282	1280	15.1534	1280	1.92827	1280	13.659	1280	0.02624
1280	17.3694	1280	2.70029	1280	15.3307	1280	0.00932	1280	0.24848	1280	0.01506	1280	17.7404	1280	6.58127	1280	0.74708	1280	5.95291	1280	0.00275	1280	0.08919	1280	0.0153	1280	6.3338	1280	14.9713	1280	2.41262	1280	12.9495	1280	0.0155	1280	0.17821	1280	0.02034	1280	14.8282	1280	15.1534	1280	1.92827	1280	13.659	1280	0.02624
1280	17.3694	1280	2.70029	1280	15.3307	1280	0.00932	1280	0.24848	1280	0.01506	1280	18.3404	1280	6.58127	1280	0.74708	1280	5.95291	1280	0.00275	1280	0.08919	1280	0.0153	1280	6.5038	1280	14.9713	1280	2.41262	1280	12.9495	1280	0.0155	1280	0.17821	1280	0.02034	1280	14.8282	1280	15.1534	1280	1.92827	1280	13.659	1280	0.02624
1280	17.3694	1280	2.70029	1280	15.3307	1280	0.00932	1280	0.24848	1280	0.01506	1280	18.5404	1280	6.58127	1280	0.74708	1280	5.95291	1280	0.00275	1280	0.08919	1280	0.0153	1280	6.8738	1280	14.9713	1280	2.41262	1280	12.9495	1280	0.0155	1280	0.17821	1280	0.02034	1280	15.0282	1280	15.1534	1280	1.92827	1280	13.659	1280	0.02624
1280	17.3694	1280	2.70029	1280	15.3307	1280	0.00932	1280	0.24848	1280	0.01506	1280	18.6404	1280	6.58127	1280	0.74708	1280	5.95291	1280	0.00275	1280	0.08919	1280	0.0153	1280	7.1638	1280	14.9713	1280	2.41262	1280	12.9495	1280	0.0155	1280	0.17821	1280	0.02034	1280	15.2282	1280	15.1534	1280	1.92827	1280	13.659	1280	0.02624
1280	17.3694	1280	2.70029	1280	15.3307	1280	0.00932	1280	0.24848	1280	0.01506	1280	18.6404	1280	6.58127	1280	0.74708	1280	5.95291	1280	0.00275	1280	0.08919	1280	0.0153	1280	7.3138	1280	14.9713	1280	2.41262	1280	12.9495	1280	0.0155	1280	0.17821	1280	0.02034	1280	15.5282	1280	15.1534	1280	1.92827	1280	13.659	1280	0.02624
1290	19.1771	1280	2.70029	1280	15.3307	1280	0.00932	1280	0.24848	1280	0.01506	1290	18.7516	1280	6.58127	1280	0.74708	1280	5.95291	1280	0.00275	1280	0.08919	1280	0.0153	1280	7.0538	1290	16.5644	1280	2.41262	1280	12.9495	1280	0.0155	1280	0.17821	1280	0.02034	1290	15.7351	1290	16.7232	1280	1.92827	1280	13.659	1280	0.02624
1290	19.1771	1290	2.52683	1290	17.2824	1290	0.01573	1290	0.2652	1290	0.01602	1290	18.7516	1290	7.26914	1280	0.74708	1280	5.95291	1280	0.00275	1280	0.08919	1280	0.0153	1290	6.93065	1290	16.5644	1290	2.26081	1290	14.6667	1290	0.02482	1290	0.19026	1290	0.02162	1290	15.9351	1290	16.7232	1290	1.76095	1290	15.3651	1290	0.04058
1290	19.1771	1290	2.52683	1290	17.2824	1290	0.01573	1290	0.2652	1290	0.01602	1290	18.6516	1290	7.26914	1290	0.67461	1290	6.70237	1290	0.00474	1290	0.09521	1290	0.01626	1290	6.88065	1290	16.5644	1290	2.26081	1290	14.6667	1290	0.02482	1290	0.19026	1290	0.02162	1290	16.0351	1290	16.7232	1290	1.76095	1290	15.3651	1290	0.04058
1290	19.1771	1290	2.52683	1290	17.2824	1290	0.01573	1290	0.2652	1290	0.01602	1290	18.5516	1290	7.26914	1290	0.67461	1290	6.70237	1290	0.00474	1290	0.09521	1290	0.01626	1290	6.95065	1290	16.5644	1290	2.26081	1290	14.6667	1290	0.02482	1290	0.19026	1290	0.02162	1290	16.1351	1290	16.7232	1290	1.76095	1290	15.3651	1290	0.04058
1290	19.1771	1290	2.52683	1290	17.2824	1290	0.01573	1290	0.2652	1290	0.01602	1290	18.6516	1290	7.26914	1290	0.67461	1290	6.70237	1290	0.00474	1290	0.09521	1290	0.01626	1290	7.05065	1290	16.5644	1290	2.26081	1290	14.6667	1290	0.02482	1290	0.19026	1290	0.02162	1290	16.2351	1290	16.7232	1290	1.76095	1290	15.3651	1290	0.04058
1290	19.1771	1290	2.52683	1290	17.2824	1290	0.01573	1290	0.2652	1290	0.01602	1290	19.2516	1290	7.26914	1290	0.67461	1290	6.70237	1290	0.00474	1290	0.09521	1290	0.01626	1290	7.15065	1290	16.5644	1290	2.26081	1290	14.6667	1290	0.02482	1290	0.19026	1290	0.02162	1290	16.6351	1290	16.7232	1290	1.76095	1290	15.3651	1290	0.04058
1290	19.1771	1290	2.52683	1290	17.2824	1290	0.01573	1290	0.2652	1290	0.01602	1290	19.5516	1290	7.26914	1290	0.67461	1290	6.70237	1290	0.00474	1290	0.09521	1290	0.01626	1290	7.18065	1290	16.5644	1290	2.26081	1290	14.6667	1290	0.02482	1290	0.19026	1290	0.02162	1290	16.9351	1290	16.7232	1290	1.76095	1290	15.3651	1290	0.04058
1290	19.1771	1290	2.52683	1290	17.2824	1290	0.01573	1290	0.2652	1290	0.01602	1290	19.6516	1290	7.26914	1290	0.67461	1290	6.70237	1290	0.00474	1290	0.09521	1290	0.01626	1290	7.16065	1290	16.5644	1290	2.26081	1290	14.6667	1290	0.02482	1290	0.19026	1290	0.02162	1290	17.1351	1290	16.7232	1290	1.76095	1290	15.3651	1290	0.04058
1290	19.1771	1290	2.52683	1290	17.2824	1290	0.01573	1290	0.2652	1290	0.01602	1290	19.5516	1290	7.26914	1290	0.67461	1290	6.70237	1290	0.00474	1290	0.09521	1290	0.01626	1290	7.08065	1290	16.5644	1290	2.26081	1290	14.6667	1290	0.02482	1290	0.19026	1290	0.02162	1290	17.2351	1290	16.7232	1290	1.76095	1290	15.3651	1290	0.04058
1290	19.1771	1290	2.52683	1290	17.2824	1290	0.01573	1290	0.2652	1290	0.01602	1290	19.7516	1290	7.26914	1290	0.67461	1290	6.70237	1290	0.00474	1290	0.09521	1290	0.01626	1290	7.26065	1290	16.5644	1290	2.26081	1290	14.6667	1290	0.02482	1290	0.19026	1290	0.02162	1290	17.2351	1290	16.7232	1290	1.76095	1290	15.3651	1290	0.04058
1290	19.1771	1290	2.52683	1290	17.2824	1290	0.01573	1290	0.2652	1290	0.01602	1290	20.1516	1290	7.26914	1290	0.67461	1290	6.70237	1290	0.00474	1290	0.09521	1290	0.01626	1290	7.47065	1290	16.5644	1290	2.26081	1290	14.6667	1290	0.02482	1290	0.19026	1290	0.02162	1290	17.2351	1290	16.7232	1290	1.76095	1290	15.3651	1290	0.04058
1300	21.1719	1290	2.52683	1290	17.2824	1290	0.01573	1290	0.2652	1290	0.01602	1300	20.3627	1300	8.03199	1290	0.67461	1290	6.70237	1290	0.00474	1290	0.09521	1290	0.01626	1300	7.6875	1300	18.3431	1290	2.26081	1290	14.6667	1290	0.02482	1290	0.19026	1290	0.02162	1300	17.142	1300	18.4492	1290	1.76095	1290	15.3651	1290	0.04058
1300	21.1719	1300	2.36074	1300	19.4081	1300	0.02602	1300	0.28366	1300	0.01706	1300	20.2627	1300	8.03199	1300	0.60982	1300	7.51714	1300	0.00799	1300	0.10186	1300	0.01733	1300	7.6975	1300	18.3431	1300	2.11505	1300	16.5572	1300	0.03903	1300	0.20357	1300	0.02304	1300	17.042	1300	18.4492	1300	1.60812	1300	17.2046	1300	0.0617
1300	21.1719	1300	2.36074	1300	19.4081	1300	0.02602	1300	0.28366	1300	0.01706	1300	19.9627	1300	8.03199	1300	0.60982	1300	7.51714	1300	0.00799	1300	0.10186	1300	0.01733	1300	7.6875	1300	18.3431	1300	2.11505	1300	16.5572	1300	0.03903	1300	0.20357	1300	0.02304	1300	17.042	1300	18.4492	1300	1.60812	1300	17.2046	1300	0.0617
1300	21.1719	1300	2.36074	1300	19.4081	1300	0.02602	1300	0.28366	1300	0.01706	1300	20.0627	1300	8.03199	1300	0.60982	1300	7.51714	1300	0.00799	1300	0.10186	1300	0.01733	1300	7.7275	1300	18.3431	1300	2.11505	1300	16.5572	1300	0.03903	1300	0.20357	1300	0.02304	1300	17.442	1300	18.4492	1300	1.60812	1300	17.2046	1300	0.0617
1300	21.1719	1300	2.36074	1300	19.4081	1300	0.02602	1300	0.28366	1300	0.01706	1300	20.3627	1300	8.03199	1300	0.60982	1300	7.51714	1300	0.00799	1300	0.10186	1300	0.01733	1300	7.8075	1300	18.3431	1300	2.11505	1300	16.5572	1300	0.03903	1300	0.20357	1300	0.02304	1300	17.942	1300	18.4492	1300	1.60812	1300	17.2046	1300	0.0617
1300	21.1719	1300	2.36074	1300	19.4081	1300	0.02602	1300	0.28366	1300	0.01706	1300	20.7627	1300	8.03199	1300	0.60982	1300	7.51714	1300	0.00799	1300	0.10186	1300	0.01733	1300	7.8675	1300	18.3431	1300	2.11505	1300	16.5572	1300	0.03903	1300	0.20357	1300	0.02304	1300	18.342	1300	18.4492	1300	1.60812	1300	17.2046	1300	0.0617
1300	21.1719	1300	2.36074	1300	19.4081	1300	0.02602	1300	0.28366	1300	0.01706	1300	21.0627	1300	8.03199	1300	0.60982	1300	7.51714	1300	0.00799	1300	0.10186	1300	0.01733	1300	7.7775	1300	18.3431	1300	2.11505	1300	16.5572	1300	0.03903	1300	0.20357	1300	0.02304	1300	18.342	1300	18.4492	1300	1.60812	1300	17.2046	1300	0.0617
1300	21.1719	1300	2.36074	1300	19.4081	1300	0.02602	1300	0.28366	1300	0.01706	1300	21.1627	1300	8.03199	1300	0.60982	1300	7.51714	1300	0.00799	1300	0.10186	1300	0.01733	1300	7.7275	1300	18.3431	1300	2.11505	1300	16.5572	1300	0.03903	1300	0.20357	1300	0.02304	1300	18.042	1300	18.4492	1300	1.60812	1300	17.2046	1300	0.0617
1300	21.1719	1300	2.36074	1300	19.4081	1300	0.02602	1300	0.28366	1300	0.01706	1300	21.4627	1300	8.03199	1300	0.60982	1300	7.51714	1300	0.00799	1300	0.10186	1300	0.01733	1300	7.7175	1300	18.3431	1300	2.11505	1300	16.5572	1300	0.03903	1300	0.20357	1300	0.02304	1300	18.042	1300	18.4492	1300	1.60812	1300	17.2046	1300	0.0617
1300	21.1719	1300	2.36074	1300	19.4081	1300	0.02602	1300	0.28366	1300	0.01706	1300	21.6627	1300	8.03199	1300	0.60982	1300	7.51714	1300	0.00799	1300	0.10186	1300	0.01733	1300	7.8575	1300	18.3431	1300	2.11505	1300	16.5572	1300	0.03903	1300	0.20357	1300	0.02304	1300	18.142	1300	18.4492	1300	1.60812	1300	17.2046	1300	0.0617
1310	23.2867	1300	2.36074	1300	19.4081	1300	0.02602	1300	0.28366	1300	0.01706	1310	21.9739	1310	8.84315	1300	0.60982	1300	7.51714	1300	0.00799	1300	0.10186	1300	0.01733	1310	7.96435	1310	20.2537	1300	2.11505	1300	16.5572	1300	0.03903	1300	0.20357	1300	0.02304	1310	18.449	1310	20.2638	1300	1.60812	1300	17.2046	1300	0.0617
1310	23.2867	1310	2.20332	1310	21.6372	1310	0.04217	1310	0.30411	1310	0.01822	1310	22.0739	1310	8.84315	1310	0.55218	1310	8.37031	1310	0.01318	1310	0.10922	1310	0.0185	1310	8.01435	1310	20.2537	1310	1.97654	1310	18.5637	1310	0.06027	1310	0.21831	1310	0.02459	1310	19.149	1310	20.2638	1310	1.46949	1310	19.1074	1310	0.09223
1310	23.2867	1310	2.20332	1310	21.6372	1310	0.04217	1310	0.30411	1310	0.01822	1310	22.1739	1310	8.84315	1310	0.55218	1310	8.37031	1310	0.01318	1310	0.10922	1310	0.0185	1310	8.06435	1310	20.2537	1310	1.97654	1310	18.5637	1310	0.06027	1310	0.21831	1310	0.02459	1310	19.649	1310	20.2638	1310	1.46949	1310	19.1074	1310	0.09223
1310	23.2867	1310	2.20332	1310	21.6372	1310	0.04217	1310	0.30411	1310	0.01822	1310	22.2739	1310	8.84315	1310	0.55218	1310	8.37031	1310	0.01318	1310	0.10922	1310	0.0185	1310	8.15435	1310	20.2537	1310	1.97654	1310	18.5637	1310	0.06027	1310	0.21831	1310	0.02459	1310	19.949	1310	20.2638	1310	1.46949	1310	19.1074	1310	0.09223
1310	23.2867	1310	2.20332	1310	21.6372	1310	0.04217	1310	0.30411	1310	0.01822	1310	22.2739	1310	8.84315	1310	0.55218	1310	8.37031	1310	0.01318	1310	0.10922	1310	0.0185	1310	8.33435	1310	20.2537	1310	1.97654	1310	18.5637	1310	0.06027	1310	0.21831	1310	0.02459	1310	19.749	1310	20.2638	1310	1.46949	1310	19.1074	1310	0.09223
1310	23.2867	1310	2.20332	1310	21.6372	1310	0.04217	1310	0.30411	1310	0.01822	1310	22.4739	1310	8.84315	1310	0.55218	1310	8.37031	1310	0.01318	1310	0.10922	1310	0.0185	1310	8.38435	1310	20.2537	1310	1.97654	1310	18.5637	1310	0.06027	1310	0.21831	1310	0.02459	1310	19.649	1310	20.2638	1310	1.46949	1310	19.1074	1310	0.09223
1310	23.2867	1310	2.20332	1310	21.6372	1310	0.04217	1310	0.30411	1310	0.01822	1310	22.8739	1310	8.84315	1310	0.55218	1310	8.37031	1310	0.01318	1310	0.10922	1310	0.0185	1310	8.39435	1310	20.2537	1310	1.97654	1310	18.5637	1310	0.06027	1310	0.21831	1310	0.02459	1310	19.849	1310	20.2638	1310	1.46949	1310	19.1074	1310	0.09223
1310	23.2867	1310	2.20332	1310	21.6372	1310	0.04217	1310	0.30411	1310	0.01822	1310	23.2739	1310	8.84315	1310	0.55218	1310	8.37031	1310	0.01318	1310	0.10922	1310	0.0185	1310	8.37435	1310	20.2537	1310	1.97654	1310	18.5637	1310	0.06027	1310	0.21831	1310	0.02459	1310	20.049	1310	20.2638	1310	1.46949	1310	19.1074	1310	0.09223
1310	23.2867	1310	2.20332	1310	21.6372	1310	0.04217	1310	0.30411	1310	0.01822	1310	23.5739	1310	8.84315	1310	0.55218	1310	8.37031	1310	0.01318	1310	0.10922	1310	0.0185	1310	8.63435	1310	20.2537	1310	1.97654	1310	18.5637	1310	0.06027	1310	0.21831	1310	0.02459	1310	20.449	1310	20.2638	1310	1.46949	1310	19.1074	1310	0.09223
1310	23.2867	1310	2.20332	1310	21.6372	1310	0.04217	1310	0.30411	1310	0.01822	1310	23.6739	1310	8.84315	1310	0.55218	1310	8.37031	1310	0.01318	1310	0.10922	1310	0.0185	1310	8.97435	1310	20.2537	1310	1.97654	1310	18.5637	1310	0.06027	1310	0.21831	1310	0.02459	1310	20.749	1310	20.2638	1310	1.46949	1310	19.1074	1310	0.09223
1320	25.4007	1310	2.20332	1310	21.6372	1310	0.04217	1310	0.30411	1310	0.01822	1320	23.8851	1310	8.84315	1310	0.55218	1310	8.37031	1310	0.01318	1310	0.10922	1310	0.0185	1310	9.22435	1320	22.1912	1310	1.97654	1310	18.5637	1310	0.06027	1310	0.21831	1310	0.02459	1320	20.9559	1320	22.053	1310	1.46949	1310	19.1074	1310	0.09223
1320	25.4007	1320	2.0553	1320	23.8451	1320	0.06696	1320	0.32684	1320	0.01949	1320	24.0851	1320	9.65583	1310	0.55218	1310	8.37031	1310	0.01318	1310	0.10922	1310	0.0185	1320	9.2712	1320	22.1912	1320	1.84597	1320	20.5774	1320	0.09142	1320	0.23472	1320	0.02631	1320	21.1559	1320	22.053	1320	1.34433	1320	20.9566	1320	0.13556
1320	25.4007	1320	2.0553	1320	23.8451	1320	0.06696	1320	0.32684	1320	0.01949	1320	24.3851	1320	9.65583	1320	0.50103	1320	9.21465	1320	0.02128	1320	0.1174	1320	0.01979	1320	9.2112	1320	22.1912	1320	1.84597	1320	20.5774	1320	0.09142	1320	0.23472	1320	0.02631	1320	21.2559	1320	22.053	1320	1.34433	1320	20.9566	1320	0.13556
1320	25.4007	1320	2.0553	1320	23.8451	1320	0.06696	1320	0.32684	1320	0.01949	1320	24.6851	1320	9.65583	1320	0.50103	1320	9.21465	1320	0.02128	1320	0.1174	1320	0.01979	1320	9.3912	1320	22.1912	1320	1.84597	1320	20.5774	1320	0.09142	1320	0.23472	1320	0.02631	1320	21.4559	1320	22.053	1320	1.34433	1320	20.9566	1320	0.13556
1320	25.4007	1320	2.0553	1320	23.8451	1320	0.06696	1320	0.32684	1320	0.01949	1320	24.9851	1320	9.65583	1320	0.50103	1320	9.21465	1320	0.02128	1320	0.1174	1320	0.01979	1320	9.5812	1320	22.1912	1320	1.84597	1320	20.5774	1320	0.09142	1320	0.23472	1320	0.02631	1320	21.8559	1320	22.053	1320	1.34433	1320	20.9566	1320	0.13556
1320	25.4007	1320	2.0553	1320	23.8451	1320	0.06696	1320	0.32684	1320	0.01949	1320	25.1851	1320	9.65583	1320	0.50103	1320	9.21465	1320	0.02128	1320	0.1174	1320	0.01979	1320	9.7912	1320	22.1912	1320	1.84597	1320	20.5774	1320	0.09142	1320	0.23472	1320	0.02631	1320	22.0559	1320	22.053	1320	1.34433	1320	20.9566	1320	0.13556
1320	25.4007	1320	2.0553	1320	23.8451	1320	0.06696	1320	0.32684	1320	0.01949	1320	25.3851	1320	9.65583	1320	0.50103	1320	9.21465	1320	0.02128	1320	0.1174	1320	0.01979	1320	9.8012	1320	22.1912	1320	1.84597	1320	20.5774	1320	0.09142	1320	0.23472	1320	0.02631	1320	22.2559	1320	22.053	1320	1.34433	1320	20.9566	1320	0.13556
1320	25.4007	1320	2.0553	1320	23.8451	1320	0.06696	1320	0.32684	1320	0.01949	1320	25.4851	1320	9.65583	1320	0.50103	1320	9.21465	1320	0.02128	1320	0.1174	1320	0.01979	1320	9.8112	1320	22.1912	1320	1.84597	1320	20.5774	1320	0.09142	1320	0.23472	1320	0.02631	1320	22.2559	1320	22.053	1320	1.34433	1320	20.9566	1320	0.13556
1320	25.4007	1320	2.0553	1320	23.8451	1320	0.06696	1320	0.32684	1320	0.01949	1320	25.5851	1320	9.65583	1320	0.50103	1320	9.21465	1320	0.02128	1320	0.1174	1320	0.01979	1320	9.8212	1320	22.1912	1320	1.84597	1320	20.5774	1320	0.09142	1320	0.23472	1320	0.02631	1320	22.3559	1320	22.053	1320	1.34433	1320	20.9566	1320	0.13556
1320	25.4007	1320	2.0553	1320	23.8451	1320	0.06696	1320	0.32684	1320	0.01949	1320	25.6851	1320	9.65583	1320	0.50103	1320	9.21465	1320	0.02128	1320	0.1174	1320	0.01979	1320	9.8512	1320	22.1912	1320	1.84597	1320	20.5774	1320	0.09142	1320	0.23472	1320	0.02631	1320	22.5559	1320	22.053	1320	1.34433	1320	20.9566	1320	0.13556
1320	25.4007	1320	2.0553	1320	23.8451	1320	0.06696	1320	0.32684	1320	0.01949	1320	25.8851	1320	9.65583	1320	0.50103	1320	9.21465	1320	0.02128	1320	0.1174	1320	0.01979	1320	9.9612	1320	22.1912	1320	1.84597	1320	20.5774	1320	0.09142	1320	0.23472	1320	0.02631	1320	22.6559	1320	22.053	1320	1.34433	1320	20.9566	1320	0.13556
1330	27.335	1320	2.0553	1320	23.8451	1320	0.06696	1320	0.32684	1320	0.01949	1330	26.0963	1330	10.4019	1320	0.50103	1320	9.21465	1320	0.02128	1320	0.1174	1320	0.01979	1330	10.2281	1330	23.992	1320	1.84597	1320	20.5774	1320	0.09142	1320	0.23472	1320	0.02631	1330	22.9629	1330	23.6567	1320	1.34433	1320	20.9566	1320	0.13556
1330	27.335	1330	1.91698	1330	25.8484	1330	0.10418	1330	0.3522	1330	0.0209	1330	26.3963	1330	10.4019	1330	0.4557	1330	9.98123	1330	0.03363	1330	0.12654	1330	0.02122	1330	10.3481	1330	23.992	1330	1.72368	1330	22.4305	1330	0.13619	1330	0.25303	1330	0.02822	1330	23.2629	1330	23.6567	1330	1.23166	1330	22.5887	1330	0.1959
1330	27.335	1330	1.91698	1330	25.8484	1330	0.10418	1330	0.3522	1330	0.0209	1330	26.5963	1330	10.4019	1330	0.4557	1330	9.98123	1330	0.03363	1330	0.12654	1330	0.02122	1330	10.338	1330	23.992	1330	1.72368	1330	22.4305	1330	0.13619	1330	0.25303	1330	0.02822	1330	23.4629	1330	23.6567	1330	1.23166	1330	22.5887	1330	0.1959
1330	27.335	1330	1.91698	1330	25.8484	1330	0.10418	1330	0.3522	1330	0.0209	1330	26.8963	1330	10.4019	1330	0.4557	1330	9.98123	1330	0.03363	1330	0.12654	1330	0.02122	1330	9.99805	1330	23.992	1330	1.72368	1330	22.4305	1330	0.13619	1330	0.25303	1330	0.02822	1330	23.6629	1330	23.6567	1330	1.23166	1330	22.5887	1330	0.1959
1330	27.335	1330	1.91698	1330	25.8484	1330	0.10418	1330	0.3522	1330	0.0209	1330	27.0963	1330	10.4019	1330	0.4557	1330	9.98123	1330	0.03363	1330	0.12654	1330	0.02122	1330	10.088	1330	23.992	1330	1.72368	1330	22.4305	1330	0.13619	1330	0.25303	1330	0.02822	1330	23.8629	1330	23.6567	1330	1.23166	1330	22.5887	1330	0.1959
1330	27.335	1330	1.91698	1330	25.8484	1330	0.10418	1330	0.3522	1330	0.0209	1330	27.3963	1330	10.4019	1330	0.4557	1330	9.98123	1330	0.03363	1330	0.12654	1330	0.02122	1330	10.3881	1330	23.992	1330	1.72368	1330	22.4305	1330	0.13619	1330	0.25303	1330	0.02822	1330	24.0629	1330	23.6567	1330	1.23166	1330	22.5887	1330	0.1959
1330	27.335	1330	1.91698	1330	25.8484	1330	0.10418	1330	0.3522	1330	0.0209	1330	27.4963	1330	10.4019	1330	0.4557	1330	9.98123	1330	0.03363	1330	0.12654	1330	0.02122	1330	10.8081	1330	23.992	1330	1.72368	1330	22.4305	1330	0.13619	1330	0.25303	1330	0.02822	1330	24.2629	1330	23.6567	1330	1.23166	1330	22.5887	1330	0.1959
1330	27.335	1330	1.91698	1330	25.8484	1330	0.10418	1330	0.3522	1330	0.0209	1330	27.6963	1330	10.4019	1330	0.4557	1330	9.98123	1330	0.03363	1330	0.12654	1330	0.02122	1330	10.908	1330	23.992	1330	1.72368	1330	22.4305	1330	0.13619	1330	0.25303	1330	0.02822	1330	24.5629	1330	23.6567	1330	1.23166	1330	22.5887	1330	0.1959
1330	27.335	1330	1.91698	1330	25.8484	1330	0.10418	1330	0.3522	1330	0.0209	1330	27.7963	1330	10.4019	1330	0.4557	1330	9.98123	1330	0.03363	1330	0.12654	1330	0.02122	1330	10.908	1330	23.992	1330	1.72368	1330	22.4305	1330	0.13619	1330	0.25303	1330	0.02822	1330	24.8629	1330	23.6567	1330	1.23166	1330	22.5887	1330	0.1959
1330	27.335	1330	1.91698	1330	25.8484	1330	0.10418	1330	0.3522	1330	0.0209	1330	27.8963	1330	10.4019	1330	0.4557	1330	9.98123	1330	0.03363	1330	0.12654	1330	0.02122	1330	10.8081	1330	23.992	1330	1.72368	1330	22.4305	1330	0.13619	1330	0.25303	1330	0.02822	1330	25.0629	1330	23.6567	1330	1.23166	1330	22.5887	1330	0.1959
1340	28.8708	1330	1.91698	1330	25.8484	1330	0.10418	1330	0.3522	1330	0.0209	1340	28.1075	1340	10.9984	1330	0.4557	1330	9.98123	1330	0.03363	1330	0.12654	1330	0.02122	1340	10.8149	1340	25.4481	1330	1.72368	1330	22.4305	1330	0.13619	1330	0.25303	1330	0.02822	1340	25.0698	1340	24.8896	1330	1.23166	1330	22.5887	1330	0.1959
1340	28.8708	1340	1.78833	1340	27.4229	1340	0.15882	1340	0.38061	1340	0.02247	1340	28.3075	1340	10.9984	1340	0.41551	1340	10.5859	1340	0.052	1340	0.13678	1340	0.02281	1340	10.7149	1340	25.4481	1340	1.60968	1340	23.9098	1340	0.19926	1340	0.27357	1340	0.03034	1340	25.0698	1340	24.8896	1340	1.13039	1340	23.8138	1340	0.27833
1340	28.8708	1340	1.78833	1340	27.4229	1340	0.15882	1340	0.38061	1340	0.02247	1340	28.4075	1340	10.9984	1340	0.41551	1340	10.5859	1340	0.052	1340	0.13678	1340	0.02281	1340	10.6149	1340	25.4481	1340	1.60968	1340	23.9098	1340	0.19926	1340	0.27357	1340	0.03034	1340	25.0698	1340	24.8896	1340	1.13039	1340	23.8138	1340	0.27833
1340	28.8708	1340	1.78833	1340	27.4229	1340	0.15882	1340	0.38061	1340	0.02247	1340	28.3075	1340	10.9984	1340	0.41551	1340	10.5859	1340	0.052	1340	0.13678	1340	0.02281	1340	10.6149	1340	25.4481	1340	1.60968	1340	23.9098	1340	0.19926	1340	0.27357	1340	0.03034	1340	25.2698	1340	24.8896	1340	1.13039	1340	23.8138	1340	0.27833
1340	28.8708	1340	1.78833	1340	27.4229	1340	0.15882	1340	0.38061	1340	0.02247	1340	28.4075	1340	10.9984	1340	0.41551	1340	10.5859	1340	0.052	1340	0.13678	1340	0.02281	1340	10.6149	1340	25.4481	1340	1.60968	1340	23.9098	1340	0.19926	1340	0.27357	1340	0.03034	1340	25.4698	1340	24.8896	1340	1.13039	1340	23.8138	1340	0.27833
1340	28.8708	1340	1.78833	1340	27.4229	1340	0.15882	1340	0.38061	1340	0.02247	1340	28.5075	1340	10.9984	1340	0.41551	1340	10.5859	1340	0.052	1340	0.13678	1340	0.02281	1340	10.9149	1340	25.4481	1340	1.60968	1340	23.9098	1340	0.19926	1340	0.27357	1340	0.03034	1340	25.6698	1340	24.8896	1340	1.13039	1340	23.8138	1340	0.27833
1340	28.8708	1340	1.78833	1340	27.4229	1340	0.15882	1340	0.38061	1340	0.02247	1340	28.7075	1340	10.9984	1340	0.41551	1340	10.5859	1340	0.052	1340	0.13678	1340	0.02281	1340	11.0149	1340	25.4481	1340	1.60968	1340	23.9098	1340	0.19926	1340	0.27357	1340	0.03034	1340	25.7698	1340	24.8896	1340	1.13039	1340	23.8138	1340	0.27833
1340	28.8708	1340	1.78833	1340	27.4229	1340	0.15882	1340	0.38061	1340	0.02247	1340	28.8075	1340	10.9984	1340	0.41551	1340	10.5859	1340	0.052	1340	0.13678	1340	0.02281	1340	10.9149	1340	25.4481	1340	1.60968	1340	23.9098	1340	0.19926	1340	0.27357	1340	0.03034	1340	25.8698	1340	24.8896	1340	1.13039	1340	23.8138	1340	0.27833
1340	28.8708	1340	1.78833	1340	27.4229	1340	0.15882	1340	0.38061	1340	0.02247	1340	28.9075	1340	10.9984	1340	0.41551	1340	10.5859	1340	0.052	1340	0.13678	1340	0.02281	1340	10.8149	1340	25.4481	1340	1.60968	1340	23.9098	1340	0.19926	1340	0.27357	1340	0.03034	1340	25.9698	1340	24.8896	1340	1.13039	1340	23.8138	1340	0.27833
1340	28.8708	1340	1.78833	1340	27.4229	1340	0.15882	1340	0.38061	1340	0.02247	1340	29.1075	1340	10.9984	1340	0.41551	1340	10.5859	1340	0.052	1340	0.13678	1340	0.02281	1340	10.7149	1340	25.4481	1340	1.60968	1340	23.9098	1340	0.19926	1340	0.27357	1340	0.03034	1340	26.0698	1340	24.8896	1340	1.13039	1340	23.8138	1340	0.27833
1340	28.8708	1340	1.78833	1340	27.4229	1340	0.15882	1340	0.38061	1340	0.02247	1340	29.3075	1340	10.9984	1340	0.41551	1340	10.5859	1340	0.052	1340	0.13678	1340	0.02281	1340	10.7149	1340	25.4481	1340	1.60968	1340	23.9098	1340	0.19926	1340	0.27357	1340	0.03034	1340	26.1698	1340	24.8896	1340	1.13039	1340	23.8138	1340	0.27833
1350	29.7959	1340	1.78833	1340	27.4229	1340	0.15882	1340	0.38061	1340	0.02247	1350	29.6187	1350	11.3651	1340	0.41551	1340	10.5859	1340	0.052	1340	0.13678	1340	0.02281	1350	10.9217	1350	26.3503	1340	1.60968	1340	23.9098	1340	0.19926	1340	0.27357	1340	0.03034	1350	26.2767	1350	25.5835	1340	1.13039	1340	23.8138	1340	0.27833
1350	29.7959	1350	1.66909	1350	28.3497	1350	0.23723	1350	0.41258	1350	0.02423	1350	29.7187	1350	11.3651	1350	0.37984	1350	10.9462	1350	0.0787	1350	0.1483	1350	0.02459	1350	11.2218	1350	26.3503	1350	1.50381	1350	24.8003	1350	0.28635	1350	0.29669	1350	0.0327	1350	26.0767	1350	25.5835	1350	1.03941	1350	24.4587	1350	0.3888
1350	29.7959	1350	1.66909	1350	28.3497	1350	0.23723	1350	0.41258	1350	0.02423	1350	29.8187	1350	11.3651	1350	0.37984	1350	10.9462	1350	0.0787	1350	0.1483	1350	0.02459	1350	11.7218	1350	26.3503	1350	1.50381	1350	24.8003	1350	0.28635	1350	0.29669	1350	0.0327	1350	25.9767	1350	25.5835	1350	1.03941	1350	24.4587	1350	0.3888
1350	29.7959	1350	1.66909	1350	28.3497	1350	0.23723	1350	0.41258	1350	0.02423	1350	29.8187	1350	11.3651	1350	0.37984	1350	10.9462	1350	0.0787	1350	0.1483	1350	0.02459	1350	11.9217	1350	26.3503	1350	1.50381	1350	24.8003	1350	0.28635	1350	0.29669	1350	0.0327	1350	25.8767	1350	25.5835	1350	1.03941	1350	24.4587	1350	0.3888
1350	29.7959	1350	1.66909	1350	28.3497	1350	0.23723	1350	0.41258	1350	0.02423	1350	30.3187	1350	11.3651	1350	0.37984	1350	10.9462	1350	0.0787	1350	0.1483	1350	0.02459	1350	12.0218	1350	26.3503	1350	1.50381	1350	24.8003	1350	0.28635	1350	0.29669	1350	0.0327	1350	26.3767	1350	25.5835	1350	1.03941	1350	24.4587	1350	0.3888
1350	29.7959	1350	1.66909	1350	28.3497	1350	0.23723	1350	0.41258	1350	0.02423	1350	30.5187	1350	11.3651	1350	0.37984	1350	10.9462	1350	0.0787	1350	0.1483	1350	0.02459	1350	11.9217	1350	26.3503	1350	1.50381	1350	24.8003	1350	0.28635	1350	0.29669	1350	0.0327	1350	26.6767	1350	25.5835	1350	1.03941	1350	24.4587	1350	0.3888
1350	29.7959	1350	1.66909	1350	28.3497	1350	0.23723	1350	0.41258	1350	0.02423	1350	30.5187	1350	11.3651	1350	0.37984	1350	10.9462	1350	0.0787	1350	0.1483	1350	0.02459	1350	11.8218	1350	26.3503	1350	1.50381	1350	24.8003	1350	0.28635	1350	0.29669	1350	0.0327	1350	26.9767	1350	25.5835	1350	1.03941	1350	24.4587	1350	0.3888
1350	29.7959	1350	1.66909	1350	28.3497	1350	0.23723	1350	0.41258	1350	0.02423	1350	30.3187	1350	11.3651	1350	0.37984	1350	10.9462	1350	0.0787	1350	0.1483	1350	0.02459	1350	11.6217	1350	26.3503	1350	1.50381	1350	24.8003	1350	0.28635	1350	0.29669	1350	0.0327	1350	27.0767	1350	25.5835	1350	1.03941	1350	24.4587	1350	0.3888
1350	29.7959	1350	1.66909	1350	28.3497	1350	0.23723	1350	0.41258	1350	0.02423	1350	30.2187	1350	11.3651	1350	0.37984	1350	10.9462	1350	0.0787	1350	0.1483	1350	0.02459	1350	11.5218	1350	26.3503	1350	1.50381	1350	24.8003	1350	0.28635	1350	0.29669	1350	0.0327	1350	27.0767	1350	25.5835	1350	1.03941	1350	24.4587	1350	0.3888
1350	29.7959	1350	1.66909	1350	28.3497	1350	0.23723	1350	0.41258	1350	0.02423	1350	30.6187	1350	11.3651	1350	0.37984	1350	10.9462	1350	0.0787	1350	0.1483	1350	0.02459	1350	11.5218	1350	26.3503	1350	1.50381	1350	24.8003	1350	0.28635	1350	0.29669	1350	0.0327	1350	27.0767	1350	25.5835	1350	1.03941	1350	24.4587	1350	0.3888
1360	29.9708	1350	1.66909	1350	28.3497	1350	0.23723	1350	0.41258	1350	0.02423	1360	30.7299	1360	11.4482	1350	0.37984	1350	10.9462	1350	0.0787	1350	0.1483	1350	0.02459	1360	11.5286	1360	26.5556	1350	1.50381	1350	24.8003	1350	0.28635	1350	0.29669	1350	0.0327	1360	26.9837	1360	25.6423	1350	1.03941	1350	24.4587	1350	0.3888
1360	29.9708	1360	1.55885	1360	28.4815	1360	0.3472	1360	0.44873	1360	0.0262	1360	30.7299	1360	11.4482	1360	0.34815	1360	11.0062	1360	0.11658	1360	0.16134	1360	0.02658	1360	11.6286	1360	26.5556	1360	1.40575	1360	24.9519	1360	0.40417	1360	0.32286	1360	0.03536	1360	26.8837	1360	25.6423	1360	0.95766	1360	24.421	1360	0.53397
1360	29.9708	1360	1.55885	1360	28.4815	1360	0.3472	1360	0.44873	1360	0.0262	1360	30.3299	1360	11.4482	1360	0.34815	1360	11.0062	1360	0.11658	1360	0.16134	1360	0.02658	1360	11.7286	1360	26.5556	1360	1.40575	1360	24.9519	1360	0.40417	1360	0.32286	1360	0.03536	1360	26.7837	1360	25.6423	1360	0.95766	1360	24.421	1360	0.53397
1360	29.9708	1360	1.55885	1360	28.4815	1360	0.3472	1360	0.44873	1360	0.0262	1360	30.2299	1360	11.4482	1360	0.34815	1360	11.0062	1360	0.11658	1360	0.16134	1360	0.02658	1360	11.7286	1360	26.5556	1360	1.40575	1360	24.9519	1360	0.40417	1360	0.32286	1360	0.03536	1360	26.7837	1360	25.6423	1360	0.95766	1360	24.421	1360	0.53397
1360	29.9708	1360	1.55885	1360	28.4815	1360	0.3472	1360	0.44873	1360	0.0262	1360	30.2299	1360	11.4482	1360	0.34815	1360	11.0062	1360	0.11658	1360	0.16134	1360	0.02658	1360	11.6286	1360	26.5556	1360	1.40575	1360	24.9519	1360	0.40417	1360	0.32286	1360	0.03536	1360	26.7837	1360	25.6423	1360	0.95766	1360	24.421	1360	0.53397
1360	29.9708	1360	1.55885	1360	28.4815	1360	0.3472	1360	0.44873	1360	0.0262	1360	30.3299	1360	11.4482	1360	0.34815	1360	11.0062	1360	0.11658	1360	0.16134	1360	0.02658	1360	11.5286	1360	26.5556	1360	1.40575	1360	24.9519	1360	0.40417	1360	0.32286	1360	0.03536	1360	26.8837	1360	25.6423	1360	0.95766	1360	24.421	1360	0.53397
1360	29.9708	1360	1.55885	1360	28.4815	1360	0.3472	1360	0.44873	1360	0.0262	1360	30.3299	1360	11.4482	1360	0.34815	1360	11.0062	1360	0.11658	1360	0.16134	1360	0.02658	1360	11.4286	1360	26.5556	1360	1.40575	1360	24.9519	1360	0.40417	1360	0.32286	1360	0.03536	1360	26.9837	1360	25.6423	1360	0.95766	1360	24.421	1360	0.53397
1360	29.9708	1360	1.55885	1360	28.4815	1360	0.3472	1360	0.44873	1360	0.0262	1360	30.2299	1360	11.4482	1360	0.34815	1360	11.0062	1360	0.11658	1360	0.16134	1360	0.02658	1360	11.3286	1360	26.5556	1360	1.40575	1360	24.9519	1360	0.40417	1360	0.32286	1360	0.03536	1360	27.0837	1360	25.6423	1360	0.95766	1360	24.421	1360	0.53397
1360	29.9708	1360	1.55885	1360	28.4815	1360	0.3472	1360	0.44873	1360	0.0262	1360	30.1299	1360	11.4482	1360	0.34815	1360	11.0062	1360	0.11658	1360	0.16134	1360	0.02658	1360	11.3286	1360	26.5556	1360	1.40575	1360	24.9519	1360	0.40417	1360	0.32286	1360	0.03536	1360	26.9837	1360	25.6423	1360	0.95766	1360	24.421	1360	0.53397
1360	29.9708	1360	1.55885	1360	28.4815	1360	0.3472	1360	0.44873	1360	0.0262	1360	30.0299	1360	11.4482	1360	0.34815	1360	11.0062	1360	0.11658	1360	0.16134	1360	0.02658	1360	11.5286	1360	26.5556	1360	1.40575	1360	24.9519	1360	0.40417	1360	0.32286	1360	0.03536	1360	26.7837	1360	25.6423	1360	0.95766	1360	24.421	1360	0.53397
1370	29.3829	1360	1.55885	1360	28.4815	1360	0.3472	1360	0.44873	1360	0.0262	1370	29.941	1360	11.4482	1360	0.34815	1360	11.0062	1360	0.11658	1360	0.16134	1360	0.02658	1360	11.6286	1370	26.0446	1360	1.40575	1360	24.9519	1360	0.40417	1360	0.32286	1360	0.03536	1370	26.5906	1370	25.0789	1360	0.95766	1360	24.421	1360	0.53397
1370	29.3829	1370	1.45711	1370	27.796	1370	0.49789	1370	0.4898	1370	0.02842	1370	29.841	1370	11.241	1360	0.34815	1360	11.0062	1360	0.11658	1360	0.16134	1360	0.02658	1370	11.7354	1370	26.0446	1370	1.31509	1370	24.3376	1370	0.56029	1370	0.35262	1370	0.03835	1370	26.3906	1370	25.0789	1370	0.88415	1370	23.7069	1370	0.72103
1370	29.3829	1370	1.45711	1370	27.796	1370	0.49789	1370	0.4898	1370	0.02842	1370	29.741	1370	11.241	1370	0.31993	1370	10.7559	1370	0.16901	1370	0.17616	1370	0.02883	1370	11.6354	1370	26.0446	1370	1.31509	1370	24.3376	1370	0.56029	1370	0.35262	1370	0.03835	1370	26.1906	1370	25.0789	1370	0.88415	1370	23.7069	1370	0.72103
1370	29.3829	1370	1.45711	1370	27.796	1370	0.49789	1370	0.4898	1370	0.02842	1370	29.841	1370	11.241	1370	0.31993	1370	10.7559	1370	0.16901	1370	0.17616	1370	0.02883	1370	11.4354	1370	26.0446	1370	1.31509	1370	24.3376	1370	0.56029	1370	0.35262	1370	0.03835	1370	26.0906	1370	25.0789	1370	0.88415	1370	23.7069	1370	0.72103
1370	29.3829	1370	1.45711	1370	27.796	1370	0.49789	1370	0.4898	1370	0.02842	1370	30.141	1370	11.241	1370	0.31993	1370	10.7559	1370	0.16901	1370	0.17616	1370	0.02883	1370	11.1354	1370	26.0446	1370	1.31509	1370	24.3376	1370	0.56029	1370	0.35262	1370	0.03835	1370	25.9906	1370	25.0789	1370	0.88415	1370	23.7069	1370	0.72103
1370	29.3829	1370	1.45711	1370	27.796	1370	0.49789	1370	0.4898	1370	0.02842	1370	30.341	1370	11.241	1370	0.31993	1370	10.7559	1370	0.16901	1370	0.17616	1370	0.02883	1370	11.0354	1370	26.0446	1370	1.31509	1370	24.3376	1370	0.56029	1370	0.35262	1370	0.03835	1370	25.8906	1370	25.0789	1370	0.88415	1370	23.7069	1370	0.72103
1370	29.3829	1370	1.45711	1370	27.796	1370	0.49789	1370	0.4898	1370	0.02842	1370	30.241	1370	11.241	1370	0.31993	1370	10.7559	1370	0.16901	1370	0.17616	1370	0.02883	1370	10.9354	1370	26.0446	1370	1.31509	1370	24.3376	1370	0.56029	1370	0.35262	1370	0.03835	1370	25.5906	1370	25.0789	1370	0.88415	1370	23.7069	1370	0.72103
1370	29.3829	1370	1.45711	1370	27.796	1370	0.49789	1370	0.4898	1370	0.02842	1370	29.941	1370	11.241	1370	0.31993	1370	10.7559	1370	0.16901	1370	0.17616	1370	0.02883	1370	11.0354	1370	26.0446	1370	1.31509	1370	24.3376	1370	0.56029	1370	0.35262	1370	0.03835	1370	25.2906	1370	25.0789	1370	0.88415	1370	23.7069	1370	0.72103
1370	29.3829	1370	1.45711	1370	27.796	1370	0.49789	1370	0.4898	1370	0.02842	1370	29.641	1370	11.241	1370	0.31993	1370	10.7559	1370	0.16901	1370	0.17616	1370	0.02883	1370	11.3355	1370	26.0446	1370	1.31509	1370	24.3376	1370	0.56029	1370	0.35262	1370	0.03835	1370	25.2906	1370	25.0789	1370	0.88415	1370	23.7069	1370	0.72103
1370	29.3829	1370	1.45711	1370	27.796	1370	0.49789	1370	0.4898	1370	0.02842	1370	29.341	1370	11.241	1370	0.31993	1370	10.7559	1370	0.16901	1370	0.17616	1370	0.02883	1370	11.5354	1370	26.0446	1370	1.31509	1370	24.3376	1370	0.56029	1370	0.35262	1370	0.03835	1370	25.7906	1370	25.0789	1370	0.88415	1370	23.7069	1370	0.72103
1370	29.3829	1370	1.45711	1370	27.796	1370	0.49789	1370	0.4898	1370	0.02842	1370	29.341	1370	11.241	1370	0.31993	1370	10.7559	1370	0.16901	1370	0.17616	1370	0.02883	1370	11.7354	1370	26.0446	1370	1.31509	1370	24.3376	1370	0.56029	1370	0.35262	1370	0.03835	1370	25.9906	1370	25.0789	1370	0.88415	1370	23.7069	1370	0.72103
1380	28.1549	1370	1.45711	1370	27.796	1370	0.49789	1370	0.4898	1370	0.02842	1380	29.3522	1380	10.7876	1370	0.31993	1370	10.7559	1370	0.16901	1370	0.17616	1370	0.02883	1380	11.4423	1380	24.9327	1370	1.31509	1370	24.3376	1370	0.56029	1370	0.35262	1370	0.03835	1380	26.0976	1380	24.0128	1370	0.88415	1370	23.7069	1370	0.72103
1380	28.1549	1380	1.36332	1380	26.4052	1380	0.69957	1380	0.53673	1380	0.03093	1380	29.4522	1380	10.7876	1380	0.29475	1380	10.2355	1380	0.2398	1380	0.1931	1380	0.03137	1380	11.1423	1380	24.9327	1380	1.23139	1380	23.0644	1380	0.76287	1380	0.38667	1380	0.04174	1380	25.8976	1380	24.0128	1380	0.81797	1380	22.4289	1380	0.95724
1380	28.1549	1380	1.36332	1380	26.4052	1380	0.69957	1380	0.53673	1380	0.03093	1380	29.1522	1380	10.7876	1380	0.29475	1380	10.2355	1380	0.2398	1380	0.1931	1380	0.03137	1380	10.9423	1380	24.9327	1380	1.23139	1380	23.0644	1380	0.76287	1380	0.38667	1380	0.04174	1380	25.6976	1380	24.0128	1380	0.81797	1380	22.4289	1380	0.95724
1380	28.1549	1380	1.36332	1380	26.4052	1380	0.69957	1380	0.53673	1380	0.03093	1380	28.6522	1380	10.7876	1380	0.29475	1380	10.2355	1380	0.2398	1380	0.1931	1380	0.03137	1380	10.9423	1380	24.9327	1380	1.23139	1380	23.0644	1380	0.76287	1380	0.38667	1380	0.04174	1380	25.3976	1380	24.0128	1380	0.81797	1380	22.4289	1380	0.95724
1380	28.1549	1380	1.36332	1380	26.4052	1380	0.69957	1380	0.53673	1380	0.03093	1380	28.1522	1380	10.7876	1380	0.29475	1380	10.2355	1380	0.2398	1380	0.1931	1380	0.03137	1380	10.9423	1380	24.9327	1380	1.23139	1380	23.0644	1380	0.76287	1380	0.38667	1380	0.04174	1380	25.1976	1380	24.0128	1380	0.81797	1380	22.4289	1380	0.95724
1380	28.1549	1380	1.36332	1380	26.4052	1380	0.69957	1380	0.53673	1380	0.03093	1380	27.9522	1380	10.7876	1380	0.29475	1380	10.2355	1380	0.2398	1380	0.1931	1380	0.03137	1380	10.9423	1380	24.9327	1380	1.23139	1380	23.0644	1380	0.76287	1380	0.38667	1380	0.04174	1380	25.0976	1380	24.0128	1380	0.81797	1380	22.4289	1380	0.95724
1380	28.1549	1380	1.36332	1380	26.4052	1380	0.69957	1380	0.53673	1380	0.03093	1380	27.8522	1380	10.7876	1380	0.29475	1380	10.2355	1380	0.2398	1380	0.1931	1380	0.03137	1380	11.0423	1380	24.9327	1380	1.23139	1380	23.0644	1380	0.76287	1380	0.38667	1380	0.04174	1380	24.8976	1380	24.0128	1380	0.81797	1380	22.4289	1380	0.95724
1380	28.1549	1380	1.36332	1380	26.4052	1380	0.69957	1380	0.53673	1380	0.03093	1380	27.5522	1380	10.7876	1380	0.29475	1380	10.2355	1380	0.2398	1380	0.1931	1380	0.03137	1380	11.0423	1380	24.9327	1380	1.23139	1380	23.0644	1380	0.76287	1380	0.38667	1380	0.04174	1380	24.6976	1380	24.0128	1380	0.81797	1380	22.4289	1380	0.95724
1380	28.1549	1380	1.36332	1380	26.4052	1380	0.69957	1380	0.53673	1380	0.03093	1380	27.3522	1380	10.7876	1380	0.29475	1380	10.2355	1380	0.2398	1380	0.1931	1380	0.03137	1380	11.1423	1380	24.9327	1380	1.23139	1380	23.0644	1380	0.76287	1380	0.38667	1380	0.04174	1380	24.3976	1380	24.0128	1380	0.81797	1380	22.4289	1380	0.95724
1380	28.1549	1380	1.36332	1380	26.4052	1380	0.69957	1380	0.53673	1380	0.03093	1380	27.0522	1380	10.7876	1380	0.29475	1380	10.2355	1380	0.2398	1380	0.1931	1380	0.03137	1380	11.0423	1380	24.9327	1380	1.23139	1380	23.0644	1380	0.76287	1380	0.38667	1380	0.04174	1380	24.1976	1380	24.0128	1380	0.81797	1380	22.4289	1380	0.95724
1390	26.5016	1380	1.36332	1380	26.4052	1380	0.69957	1380	0.53673	1380	0.03093	1390	27.1634	1390	10.1674	1380	0.29475	1380	10.2355	1380	0.2398	1380	0.1931	1380	0.03137	1390	10.8492	1390	23.4268	1380	1.23139	1380	23.0644	1380	0.76287	1380	0.38667	1380	0.04174	1390	24.1045	1390	22.6288	1380	0.81797	1380	22.4289	1380	0.95724
1390	26.5016	1390	1.27692	1390	24.5126	1390	0.96311	1390	0.59068	1390	0.03379	1390	27.0634	1390	10.1674	1390	0.27222	1390	9.52031	1390	0.333	1390	0.21258	1390	0.03426	1390	10.6491	1390	23.4268	1390	1.15416	1390	21.3303	1390	1.02016	1390	0.42584	1390	0.04559	1390	24.0045	1390	22.6288	1390	0.75829	1390	20.7644	1390	1.24947
1390	26.5016	1390	1.27692	1390	24.5126	1390	0.96311	1390	0.59068	1390	0.03379	1390	27.0634	1390	10.1674	1390	0.27222	1390	9.52031	1390	0.333	1390	0.21258	1390	0.03426	1390	10.3492	1390	23.4268	1390	1.15416	1390	21.3303	1390	1.02016	1390	0.42584	1390	0.04559	1390	23.8045	1390	22.6288	1390	0.75829	1390	20.7644	1390	1.24947
1390	26.5016	1390	1.27692	1390	24.5126	1390	0.96311	1390	0.59068	1390	0.03379	1390	26.8634	1390	10.1674	1390	0.27222	1390	9.52031	1390	0.333	1390	0.21258	1390	0.03426	1390	9.97915	1390	23.4268	1390	1.15416	1390	21.3303	1390	1.02016	1390	0.42584	1390	0.04559	1390	23.4045	1390	22.6288	1390	0.75829	1390	20.7644	1390	1.24947
1390	26.5016	1390	1.27692	1390	24.5126	1390	0.96311	1390	0.59068	1390	0.03379	1390	26.5634	1390	10.1674	1390	0.27222	1390	9.52031	1390	0.333	1390	0.21258	1390	0.03426	1390	10.0092	1390	23.4268	1390	1.15416	1390	21.3303	1390	1.02016	1390	0.42584	1390	0.04559	1390	23.1045	1390	22.6288	1390	0.75829	1390	20.7644	1390	1.24947
1390	26.5016	1390	1.27692	1390	24.5126	1390	0.96311	1390	0.59068	1390	0.03379	1390	26.3634	1390	10.1674	1390	0.27222	1390	9.52031	1390	0.333	1390	0.21258	1390	0.03426	1390	10.1391	1390	23.4268	1390	1.15416	1390	21.3303	1390	1.02016	1390	0.42584	1390	0.04559	1390	23.1045	1390	22.6288	1390	0.75829	1390	20.7644	1390	1.24947
1390	26.5016	1390	1.27692	1390	24.5126	1390	0.96311	1390	0.59068	1390	0.03379	1390	26.1634	1390	10.1674	1390	0.27222	1390	9.52031	1390	0.333	1390	0.21258	1390	0.03426	1390	10.3592	1390	23.4268	1390	1.15416	1390	21.3303	1390	1.02016	1390	0.42584	1390	0.04559	1390	23.1045	1390	22.6288	1390	0.75829	1390	20.7644	1390	1.24947
1390	26.5016	1390	1.27692	1390	24.5126	1390	0.96311	1390	0.59068	1390	0.03379	1390	26.0634	1390	10.1674	1390	0.27222	1390	9.52031	1390	0.333	1390	0.21258	1390	0.03426	1390	10.1591	1390	23.4268	1390	1.15416	1390	21.3303	1390	1.02016	1390	0.42584	1390	0.04559	1390	23.1045	1390	22.6288	1390	0.75829	1390	20.7644	1390	1.24947
1390	26.5016	1390	1.27692	1390	24.5126	1390	0.96311	1390	0.59068	1390	0.03379	1390	25.9634	1390	10.1674	1390	0.27222	1390	9.52031	1390	0.333	1390	0.21258	1390	0.03426	1390	9.88915	1390	23.4268	1390	1.15416	1390	21.3303	1390	1.02016	1390	0.42584	1390	0.04559	1390	22.9045	1390	22.6288	1390	0.75829	1390	20.7644	1390	1.24947
1390	26.5016	1390	1.27692	1390	24.5126	1390	0.96311	1390	0.59068	1390	0.03379	1390	25.9634	1390	10.1674	1390	0.27222	1390	9.52031	1390	0.333	1390	0.21258	1390	0.03426	1390	9.63915	1390	23.4268	1390	1.15416	1390	21.3303	1390	1.02016	1390	0.42584	1390	0.04559	1390	23.0045	1390	22.6288	1390	0.75829	1390	20.7644	1390	1.24947
1400	24.6637	1390	1.27692	1390	24.5126	1390	0.96311	1390	0.59068	1390	0.03379	1400	25.9746	1390	10.1674	1390	0.27222	1390	9.52031	1390	0.333	1390	0.21258	1390	0.03426	1390	9.50915	1400	21.756	1390	1.15416	1390	21.3303	1390	1.02016	1390	0.42584	1390	0.04559	1400	23.1114	1400	21.1217	1390	0.75829	1390	20.7644	1390	1.24947
1400	24.6637	1400	1.19733	1400	22.3472	1400	1.29914	1400	0.65309	1400	0.03706	1400	25.7746	1400	9.47067	1390	0.27222	1390	9.52031	1390	0.333	1390	0.21258	1390	0.03426	1400	9.426	1400	21.756	1400	1.08293	1400	19.3562	1400	1.33991	1400	0.47124	1400	0.05001	1400	23.1114	1400	21.1217	1400	0.7044	1400	18.9023	1400	1.60348
1400	24.6637	1400	1.19733	1400	22.3472	1400	1.29914	1400	0.65309	1400	0.03706	1400	25.3746	1400	9.47067	1400	0.25203	1400	8.69639	1400	0.45259	1400	0.23514	1400	0.03757	1400	9.326	1400	21.756	1400	1.08293	1400	19.3562	1400	1.33991	1400	0.47124	1400	0.05001	1400	22.6114	1400	21.1217	1400	0.7044	1400	18.9023	1400	1.60348
1400	24.6637	1400	1.19733	1400	22.3472	1400	1.29914	1400	0.65309	1400	0.03706	1400	24.7746	1400	9.47067	1400	0.25203	1400	8.69639	1400	0.45259	1400	0.23514	1400	0.03757	1400	9.236	1400	21.756	1400	1.08293	1400	19.3562	1400	1.33991	1400	0.47124	1400	0.05001	1400	21.9114	1400	21.1217	1400	0.7044	1400	18.9023	1400	1.60348
1400	24.6637	1400	1.19733	1400	22.3472	1400	1.29914	1400	0.65309	1400	0.03706	1400	24.4746	1400	9.47067	1400	0.25203	1400	8.69639	1400	0.45259	1400	0.23514	1400	0.03757	1400	9.176	1400	21.756	1400	1.08293	1400	19.3562	1400	1.33991	1400	0.47124	1400	0.05001	1400	21.4114	1400	21.1217	1400	0.7044	1400	18.9023	1400	1.60348
1400	24.6637	1400	1.19733	1400	22.3472	1400	1.29914	1400	0.65309	1400	0.03706	1400	24.4746	1400	9.47067	1400	0.25203	1400	8.69639	1400	0.45259	1400	0.23514	1400	0.03757	1400	9.196	1400	21.756	1400	1.08293	1400	19.3562	1400	1.33991	1400	0.47124	1400	0.05001	1400	21.3114	1400	21.1217	1400	0.7044	1400	18.9023	1400	1.60348
1400	24.6637	1400	1.19733	1400	22.3472	1400	1.29914	1400	0.65309	1400	0.03706	1400	24.6746	1400	9.47067	1400	0.25203	1400	8.69639	1400	0.45259	1400	0.23514	1400	0.03757	1400	9.156	1400	21.756	1400	1.08293	1400	19.3562	1400	1.33991	1400	0.47124	1400	0.05001	1400	21.3114	1400	21.1217	1400	0.7044	1400	18.9023	1400	1.60348
1400	24.6637	1400	1.19733	1400	22.3472	1400	1.29914	1400	0.65309	1400	0.03706	1400	24.4746	1400	9.47067	1400	0.25203	1400	8.69639	1400	0.45259	1400	0.23514	1400	0.03757	1400	9.066	1400	21.756	1400	1.08293	1400	19.3562	1400	1.33991	1400	0.47124	1400	0.05001	1400	21.3114	1400	21.1217	1400	0.7044	1400	18.9023	1400	1.60348
1400	24.6637	1400	1.19733	1400	22.3472	1400	1.29914	1400	0.65309	1400	0.03706	1400	24.1746	1400	9.47067	1400	0.25203	1400	8.69639	1400	0.45259	1400	0.23514	1400	0.03757	1400	8.946	1400	21.756	1400	1.08293	1400	19.3562	1400	1.33991	1400	0.47124	1400	0.05001	1400	21.3114	1400	21.1217	1400	0.7044	1400	18.9023	1400	1.60348
1400	24.6637	1400	1.19733	1400	22.3472	1400	1.29914	1400	0.65309	1400	0.03706	1400	23.8746	1400	9.47067	1400	0.25203	1400	8.69639	1400	0.45259	1400	0.23514	1400	0.03757	1400	8.896	1400	21.756	1400	1.08293	1400	19.3562	1400	1.33991	1400	0.47124	1400	0.05001	1400	21.3114	1400	21.1217	1400	0.7044	1400	18.9023	1400	1.60348
1400	24.6637	1400	1.19733	1400	22.3472	1400	1.29914	1400	0.65309	1400	0.03706	1400	23.7746	1400	9.47067	1400	0.25203	1400	8.69639	1400	0.45259	1400	0.23514	1400	0.03757	1400	8.916	1400	21.756	1400	1.08293	1400	19.3562	1400	1.33991	1400	0.47124	1400	0.05001	1400	21.1114	1400	21.1217	1400	0.7044	1400	18.9023	1400	1.60348
1410	22.8514	1400	1.19733	1400	22.3472	1400	1.29914	1400	0.65309	1400	0.03706	1410	23.5858	1410	8.77738	1400	0.25203	1400	8.69639	1400	0.45259	1400	0.23514	1400	0.03757	1410	8.94285	1410	20.1165	1400	1.08293	1400	19.3562	1400	1.33991	1400	0.47124	1400	0.05001	1410	21.0184	1410	19.6553	1400	0.7044	1400	18.9023	1400	1.60348
1410	22.8514	1410	1.12402	1410	20.1085	1410	1.71705	1410	0.72583	1410	0.04084	1410	23.3858	1410	8.77738	1410	0.23386	1410	7.83981	1410	0.60202	1410	0.26144	1410	0.04138	1410	8.93285	1410	20.1165	1410	1.01723	1410	17.3307	1410	1.72849	1410	0.52421	1410	0.05509	1410	20.8184	1410	19.6553	1410	0.65563	1410	17.0015	1410	2.02318
1410	22.8514	1410	1.12402	1410	20.1085	1410	1.71705	1410	0.72583	1410	0.04084	1410	23.1858	1410	8.77738	1410	0.23386	1410	7.83981	1410	0.60202	1410	0.26144	1410	0.04138	1410	8.90285	1410	20.1165	1410	1.01723	1410	17.3307	1410	1.72849	1410	0.52421	1410	0.05509	1410	20.6184	1410	19.6553	1410	0.65563	1410	17.0015	1410	2.02318
1410	22.8514	1410	1.12402	1410	20.1085	1410	1.71705	1410	0.72583	1410	0.04084	1410	22.9858	1410	8.77738	1410	0.23386	1410	7.83981	1410	0.60202	1410	0.26144	1410	0.04138	1410	8.75285	1410	20.1165	1410	1.01723	1410	17.3307	1410	1.72849	1410	0.52421	1410	0.05509	1410	20.4184	1410	19.6553	1410	0.65563	1410	17.0015	1410	2.02318
1410	22.8514	1410	1.12402	1410	20.1085	1410	1.71705	1410	0.72583	1410	0.04084	1410	22.5858	1410	8.77738	1410	0.23386	1410	7.83981	1410	0.60202	1410	0.26144	1410	0.04138	1410	8.61285	1410	20.1165	1410	1.01723	1410	17.3307	1410	1.72849	1410	0.52421	1410	0.05509	1410	20.2184	1410	19.6553	1410	0.65563	1410	17.0015	1410	2.02318
1410	22.8514	1410	1.12402	1410	20.1085	1410	1.71705	1410	0.72583	1410	0.04084	1410	22.3858	1410	8.77738	1410	0.23386	1410	7.83981	1410	0.60202	1410	0.26144	1410	0.04138	1410	8.50285	1410	20.1165	1410	1.01723	1410	17.3307	1410	1.72849	1410	0.52421	1410	0.05509	1410	20.1184	1410	19.6553	1410	0.65563	1410	17.0015	1410	2.02318
1410	22.8514	1410	1.12402	1410	20.1085	1410	1.71705	1410	0.72583	1410	0.04084	1410	22.2858	1410	8.77738	1410	0.23386	1410	7.83981	1410	0.60202	1410	0.26144	1410	0.04138	1410	8.52285	1410	20.1165	1410	1.01723	1410	17.3307	1410	1.72849	1410	0.52421	1410	0.05509	1410	20.0184	1410	19.6553	1410	0.65563	1410	17.0015	1410	2.02318
1410	22.8514	1410	1.12402	1410	20.1085	1410	1.71705	1410	0.72583	1410	0.04084	1410	22.2858	1410	8.77738	1410	0.23386	1410	7.83981	1410	0.60202	1410	0.26144	1410	0.04138	1410	8.63285	1410	20.1165	1410	1.01723	1410	17.3307	1410	1.72849	1410	0.52421	1410	0.05509	1410	19.9184	1410	19.6553	1410	0.65563	1410	17.0015	1410	2.02318
1410	22.8514	1410	1.12402	1410	20.1085	1410	1.71705	1410	0.72583	1410	0.04084	1410	21.9858	1410	8.77738	1410	0.23386	1410	7.83981	1410	0.60202	1410	0.26144	1410	0.04138	1410	8.84285	1410	20.1165	1410	1.01723	1410	17.3307	1410	1.72849	1410	0.52421	1410	0.05509	1410	19.8184	1410	19.6553	1410	0.65563	1410	17.0015	1410	2.02318
1410	22.8514	1410	1.12402	1410	20.1085	1410	1.71705	1410	0.72583	1410	0.04084	1410	21.6858	1410	8.77738	1410	0.23386	1410	7.83981	1410	0.60202	1410	0.26144	1410	0.04138	1410	9.04285	1410	20.1165	1410	1.01723	1410	17.3307	1410	1.72849	1410	0.52421	1410	0.05509	1410	19.7184	1410	19.6553	1410	0.65563	1410	17.0015	1410	2.02318
1420	21.217	1410	1.12402	1410	20.1085	1410	1.71705	1410	0.72583	1410	0.04084	1420	21.397	1420	8.1464	1410	0.23386	1410	7.83981	1410	0.60202	1410	0.26144	1410	0.04138	1420	9.0797	1420	18.6456	1410	1.01723	1410	17.3307	1410	1.72849	1410	0.52421	1410	0.05509	1420	19.4253	1420	18.344	1410	0.65563	1410	17.0015	1410	2.02318
1420	21.217	1420	1.05645	1420	17.94	1420	2.22357	1420	0.81125	1420	0.04521	1420	21.297	1420	8.1464	1420	0.2175	1420	7.00622	1420	0.78374	1420	0.29236	1420	0.0458	1420	8.5997	1420	18.6456	1420	0.95661	1420	15.3856	1420	2.18999	1420	0.58654	1420	0.06099	1420	18.8253	1420	18.344	1420	0.61142	1420	15.1738	1420	2.50983
1420	21.217	1420	1.05645	1420	17.94	1420	2.22357	1420	0.81125	1420	0.04521	1420	21.397	1420	8.1464	1420	0.2175	1420	7.00622	1420	0.78374	1420	0.29236	1420	0.0458	1420	8.2897	1420	18.6456	1420	0.95661	1420	15.3856	1420	2.18999	1420	0.58654	1420	0.06099	1420	18.1253	1420	18.344	1420	0.61142	1420	15.1738	1420	2.50983
1420	21.217	1420	1.05645	1420	17.94	1420	2.22357	1420	0.81125	1420	0.04521	1420	21.397	1420	8.1464	1420	0.2175	1420	7.00622	1420	0.78374	1420	0.29236	1420	0.0458	1420	8.1597	1420	18.6456	1420	0.95661	1420	15.3856	1420	2.18999	1420	0.58654	1420	0.06099	1420	18.0253	1420	18.344	1420	0.61142	1420	15.1738	1420	2.50983
1420	21.217	1420	1.05645	1420	17.94	1420	2.22357	1420	0.81125	1420	0.04521	1420	21.297	1420	8.1464	1420	0.2175	1420	7.00622	1420	0.78374	1420	0.29236	1420	0.0458	1420	8.5297	1420	18.6456	1420	0.95661	1420	15.3856	1420	2.18999	1420	0.58654	1420	0.06099	1420	18.1253	1420	18.344	1420	0.61142	1420	15.1738	1420	2.50983
1420	21.217	1420	1.05645	1420	17.94	1420	2.22357	1420	0.81125	1420	0.04521	1420	21.097	1420	8.1464	1420	0.2175	1420	7.00622	1420	0.78374	1420	0.29236	1420	0.0458	1420	8.4197	1420	18.6456	1420	0.95661	1420	15.3856	1420	2.18999	1420	0.58654	1420	0.06099	1420	18.3253	1420	18.344	1420	0.61142	1420	15.1738	1420	2.50983
1420	21.217	1420	1.05645	1420	17.94	1420	2.22357	1420	0.81125	1420	0.04521	1420	20.597	1420	8.1464	1420	0.2175	1420	7.00622	1420	0.78374	1420	0.29236	1420	0.0458	1420	8.0397	1420	18.6456	1420	0.95661	1420	15.3856	1420	2.18999	1420	0.58654	1420	0.06099	1420	18.1253	1420	18.344	1420	0.61142	1420	15.1738	1420	2.50983
1420	21.217	1420	1.05645	1420	17.94	1420	2.22357	1420	0.81125	1420	0.04521	1420	20.197	1420	8.1464	1420	0.2175	1420	7.00622	1420	0.78374	1420	0.29236	1420	0.0458	1420	7.5997	1420	18.6456	1420	0.95661	1420	15.3856	1420	2.18999	1420	0.58654	1420	0.06099	1420	17.9253	1420	18.344	1420	0.61142	1420	15.1738	1420	2.50983
1420	21.217	1420	1.05645	1420	17.94	1420	2.22357	1420	0.81125	1420	0.04521	1420	19.897	1420	8.1464	1420	0.2175	1420	7.00622	1420	0.78374	1420	0.29236	1420	0.0458	1420	7.5697	1420	18.6456	1420	0.95661	1420	15.3856	1420	2.18999	1420	0.58654	1420	0.06099	1420	17.7253	1420	18.344	1420	0.61142	1420	15.1738	1420	2.50983
1420	21.217	1420	1.05645	1420	17.94	1420	2.22357	1420	0.81125	1420	0.04521	1420	19.897	1420	8.1464	1420	0.2175	1420	7.00622	1420	0.78374	1420	0.29236	1420	0.0458	1420	7.8197	1420	18.6456	1420	0.95661	1420	15.3856	1420	2.18999	1420	0.58654	1420	0.06099	1420	17.6253	1420	18.344	1420	0.61142	1420	15.1738	1420	2.50983
1420	21.217	1420	1.05645	1420	17.94	1420	2.22357	1420	0.81125	1420	0.04521	1420	19.797	1420	8.1464	1420	0.2175	1420	7.00622	1420	0.78374	1420	0.29236	1420	0.0458	1420	7.8597	1420	18.6456	1420	0.95661	1420	15.3856	1420	2.18999	1420	0.58654	1420	0.06099	1420	17.5253	1420	18.344	1420	0.61142	1420	15.1738	1420	2.50983
1430	19.8525	1420	1.05645	1420	17.94	1420	2.22357	1420	0.81125	1420	0.04521	1430	19.7082	1430	7.61378	1420	0.2175	1420	7.00622	1420	0.78374	1420	0.29236	1420	0.0458	1430	7.81655	1430	17.4219	1420	0.95661	1420	15.3856	1420	2.18999	1420	0.58654	1420	0.06099	1430	17.4323	1430	17.253	1420	0.61142	1420	15.1738	1420	2.50983
1430	19.8525	1430	0.99415	1430	15.9283	1430	2.82137	1430	0.91246	1430	0.05034	1430	19.7082	1430	7.61378	1430	0.2027	1430	6.2298	1430	0.99861	1430	0.32902	1430	0.05097	1430	7.66655	1430	17.4219	1430	0.90066	1430	13.5967	1430	2.72523	1430	0.66053	1430	0.06789	1430	17.3323	1430	17.253	1430	0.57126	1430	13.4846	1430	3.06116
1430	19.8525	1430	0.99415	1430	15.9283	1430	2.82137	1430	0.91246	1430	0.05034	1430	19.7082	1430	7.61378	1430	0.2027	1430	6.2298	1430	0.99861	1430	0.32902	1430	0.05097	1430	7.70655	1430	17.4219	1430	0.90066	1430	13.5967	1430	2.72523	1430	0.66053	1430	0.06789	1430	17.2323	1430	17.253	1430	0.57126	1430	13.4846	1430	3.06116
1430	19.8525	1430	0.99415	1430	15.9283	1430	2.82137	1430	0.91246	1430	0.05034	1430	19.8082	1430	7.61378	1430	0.2027	1430	6.2298	1430	0.99861	1430	0.32902	1430	0.05097	1430	7.75655	1430	17.4219	1430	0.90066	1430	13.5967	1430	2.72523	1430	0.66053	1430	0.06789	1430	17.2323	1430	17.253	1430	0.57126	1430	13.4846	1430	3.06116
1430	19.8525	1430	0.99415	1430	15.9283	1430	2.82137	1430	0.91246	1430	0.05034	1430	19.7082	1430	7.61378	1430	0.2027	1430	6.2298	1430	0.99861	1430	0.32902	1430	0.05097	1430	7.81655	1430	17.4219	1430	0.90066	1430	13.5967	1430	2.72523	1430	0.66053	1430	0.06789	1430	17.1323	1430	17.253	1430	0.57126	1430	13.4846	1430	3.06116
1430	19.8525	1430	0.99415	1430	15.9283	1430	2.82137	1430	0.91246	1430	0.05034	1430	19.4082	1430	7.61378	1430	0.2027	1430	6.2298	1430	0.99861	1430	0.32902	1430	0.05097	1430	7.85655	1430	17.4219	1430	0.90066	1430	13.5967	1430	2.72523	1430	0.66053	1430	0.06789	1430	16.9323	1430	17.253	1430	0.57126	1430	13.4846	1430	3.06116
1430	19.8525	1430	0.99415	1430	15.9283	1430	2.82137	1430	0.91246	1430	0.05034	1430	19.0082	1430	7.61378	1430	0.2027	1430	6.2298	1430	0.99861	1430	0.32902	1430	0.05097	1430	7.78655	1430	17.4219	1430	0.90066	1430	13.5967	1430	2.72523	1430	0.66053	1430	0.06789	1430	16.8323	1430	17.253	1430	0.57126	1430	13.4846	1430	3.06116
1430	19.8525	1430	0.99415	1430	15.9283	1430	2.82137	1430	0.91246	1430	0.05034	1430	18.7082	1430	7.61378	1430	0.2027	1430	6.2298	1430	0.99861	1430	0.32902	1430	0.05097	1430	7.52655	1430	17.4219	1430	0.90066	1430	13.5967	1430	2.72523	1430	0.66053	1430	0.06789	1430	16.7323	1430	17.253	1430	0.57126	1430	13.4846	1430	3.06116
1430	19.8525	1430	0.99415	1430	15.9283	1430	2.82137	1430	0.91246	1430	0.05034	1430	18.4082	1430	7.61378	1430	0.2027	1430	6.2298	1430	0.99861	1430	0.32902	1430	0.05097	1430	7.21655	1430	17.4219	1430	0.90066	1430	13.5967	1430	2.72523	1430	0.66053	1430	0.06789	1430	16.7323	1430	17.253	1430	0.57126	1430	13.4846	1430	3.06116
1430	19.8525	1430	0.99415	1430	15.9283	1430	2.82137	1430	0.91246	1430	0.05034	1430	18.3082	1430	7.61378	1430	0.2027	1430	6.2298	1430	0.99861	1430	0.32902	1430	0.05097	1430	6.90655	1430	17.4219	1430	0.90066	1430	13.5967	1430	2.72523	1430	0.66053	1430	0.06789	1430	16.7323	1430	17.253	1430	0.57126	1430	13.4846	1430	3.06116
1440	18.7996	1430	0.99415	1430	15.9283	1430	2.82137	1430	0.91246	1430	0.05034	1440	18.4193	1440	7.19647	1430	0.2027	1430	6.2298	1430	0.99861	1430	0.32902	1430	0.05097	1440	6.6834	1440	16.4779	1430	0.90066	1430	13.5967	1430	2.72523	1430	0.66053	1430	0.06789	1440	16.6392	1440	16.4089	1430	0.57126	1430	13.4846	1430	3.06116
1440	18.7996	1440	0.93666	1440	14.1142	1440	3.50763	1440	1.03351	1440	0.05638	1440	18.6193	1440	7.19647	1440	0.1893	1440	5.52731	1440	1.24529	1440	0.37292	1440	0.05706	1440	6.5834	1440	16.4779	1440	0.84898	1440	11.9969	1440	3.33082	1440	0.74923	1440	0.07602	1440	16.5392	1440	16.4089	1440	0.53471	1440	11.964	1440	3.67083
1440	18.7996	1440	0.93666	1440	14.1142	1440	3.50763	1440	1.03351	1440	0.05638	1440	18.7193	1440	7.19647	1440	0.1893	1440	5.52731	1440	1.24529	1440	0.37292	1440	0.05706	1440	6.5434	1440	16.4779	1440	0.84898	1440	11.9969	1440	3.33082	1440	0.74923	1440	0.07602	1440	16.4392	1440	16.4089	1440	0.53471	1440	11.964	1440	3.67083
1440	18.7996	1440	0.93666	1440	14.1142	1440	3.50763	1440	1.03351	1440	0.05638	1440	18.6193	1440	7.19647	1440	0.1893	1440	5.52731	1440	1.24529	1440	0.37292	1440	0.05706	1440	6.6234	1440	16.4779	1440	0.84898	1440	11.9969	1440	3.33082	1440	0.74923	1440	0.07602	1440	16.4392	1440	16.4089	1440	0.53471	1440	11.964	1440	3.67083
1440	18.7996	1440	0.93666	1440	14.1142	1440	3.50763	1440	1.03351	1440	0.05638	1440	18.5193	1440	7.19647	1440	0.1893	1440	5.52731	1440	1.24529	1440	0.37292	1440	0.05706	1440	6.7434	1440	16.4779	1440	0.84898	1440	11.9969	1440	3.33082	1440	0.74923	1440	0.07602	1440	16.5392	1440	16.4089	1440	0.53471	1440	11.964	1440	3.67083
1440	18.7996	1440	0.93666	1440	14.1142	1440	3.50763	1440	1.03351	1440	0.05638	1440	18.3193	1440	7.19647	1440	0.1893	1440	5.52731	1440	1.24529	1440	0.37292	1440	0.05706	1440	6.8634	1440	16.4779	1440	0.84898	1440	11.9969	1440	3.33082	1440	0.74923	1440	0.07602	1440	16.8392	1440	16.4089	1440	0.53471	1440	11.964	1440	3.67083
1440	18.7996	1440	0.93666	1440	14.1142	1440	3.50763	1440	1.03351	1440	0.05638	1440	18.2193	1440	7.19647	1440	0.1893	1440	5.52731	1440	1.24529	1440	0.37292	1440	0.05706	1440	6.9634	1440	16.4779	1440	0.84898	1440	11.9969	1440	3.33082	1440	0.74923	1440	0.07602	1440	16.8392	1440	16.4089	1440	0.53471	1440	11.964	1440	3.67083
1440	18.7996	1440	0.93666	1440	14.1142	1440	3.50763	1440	1.03351	1440	0.05638	1440	18.2193	1440	7.19647	1440	0.1893	1440	5.52731	1440	1.24529	1440	0.37292	1440	0.05706	1440	6.9934	1440	16.4779	1440	0.84898	1440	11.9969	1440	3.33082	1440	0.74923	1440	0.07602	1440	16.6392	1440	16.4089	1440	0.53471	1440	11.964	1440	3.67083
1440	18.7996	1440	0.93666	1440	14.1142	1440	3.50763	1440	1.03351	1440	0.05638	1440	18.5193	1440	7.19647	1440	0.1893	1440	5.52731	1440	1.24529	1440	0.37292	1440	0.05706	1440	7.0034	1440	16.4779	1440	0.84898	1440	11.9969	1440	3.33082	1440	0.74923	1440	0.07602	1440	16.2392	1440	16.4089	1440	0.53471	1440	11.964	1440	3.67083
1440	18.7996	1440	0.93666	1440	14.1142	1440	3.50763	1440	1.03351	1440	0.05638	1440	18.8193	1440	7.19647	1440	0.1893	1440	5.52731	1440	1.24529	1440	0.37292	1440	0.05706	1440	7.2234	1440	16.4779	1440	0.84898	1440	11.9969	1440	3.33082	1440	0.74923	1440	0.07602	1440	15.9392	1440	16.4089	1440	0.53471	1440	11.964	1440	3.67083
1450	18.0644	1440	0.93666	1440	14.1142	1440	3.50763	1440	1.03351	1440	0.05638	1450	19.1305	1440	7.19647	1440	0.1893	1440	5.52731	1440	1.24529	1440	0.37292	1440	0.05706	1440	7.4034	1450	15.814	1440	0.84898	1440	11.9969	1440	3.33082	1440	0.74923	1440	0.07602	1450	15.7462	1450	15.8107	1440	0.53471	1440	11.964	1440	3.67083
1450	18.0644	1450	0.88356	1450	12.508	1450	4.27278	1450	1.17984	1450	0.06357	1450	19.2305	1450	6.8974	1440	0.1893	1440	5.52731	1440	1.24529	1440	0.37292	1440	0.05706	1450	7.55025	1450	15.814	1450	0.8012	1450	10.591	1450	3.99837	1450	0.85674	1450	0.0857	1450	15.6462	1450	15.8107	1450	0.50137	1450	10.618	1450	4.3279
1450	18.0644	1450	0.88356	1450	12.508	1450	4.27278	1450	1.17984	1450	0.06357	1450	18.9305	1450	6.8974	1450	0.17713	1450	4.90357	1450	1.51985	1450	0.42604	1450	0.0643	1450	7.21025	1450	15.814	1450	0.8012	1450	10.591	1450	3.99837	1450	0.85674	1450	0.0857	1450	15.6462	1450	15.8107	1450	0.50137	1450	10.618	1450	4.3279
1450	18.0644	1450	0.88356	1450	12.508	1450	4.27278	1450	1.17984	1450	0.06357	1450	18.3305	1450	6.8974	1450	0.17713	1450	4.90357	1450	1.51985	1450	0.42604	1450	0.0643	1450	6.97025	1450	15.814	1450	0.8012	1450	10.591	1450	3.99837	1450	0.85674	1450	0.0857	1450	15.5462	1450	15.8107	1450	0.50137	1450	10.618	1450	4.3279
1450	18.0644	1450	0.88356	1450	12.508	1450	4.27278	1450	1.17984	1450	0.06357	1450	18.1305	1450	6.8974	1450	0.17713	1450	4.90357	1450	1.51985	1450	0.42604	1450	0.0643	1450	6.82025	1450	15.814	1450	0.8012	1450	10.591	1450	3.99837	1450	0.85674	1450	0.0857	1450	15.6462	1450	15.8107	1450	0.50137	1450	10.618	1450	4.3279
1450	18.0644	1450	0.88356	1450	12.508	1450	4.27278	1450	1.17984	1450	0.06357	1450	17.9305	1450	6.8974	1450	0.17713	1450	4.90357	1450	1.51985	1450	0.42604	1450	0.0643	1450	6.89025	1450	15.814	1450	0.8012	1450	10.591	1450	3.99837	1450	0.85674	1450	0.0857	1450	15.6462	1450	15.8107	1450	0.50137	1450	10.618	1450	4.3279
1450	18.0644	1450	0.88356	1450	12.508	1450	4.27278	1450	1.17984	1450	0.06357	1450	17.9305	1450	6.8974	1450	0.17713	1450	4.90357	1450	1.51985	1450	0.42604	1450	0.0643	1450	6.91025	1450	15.814	1450	0.8012	1450	10.591	1450	3.99837	1450	0.85674	1450	0.0857	1450	15.6462	1450	15.8107	1450	0.50137	1450	10.618	1450	4.3279
1450	18.0644	1450	0.88356	1450	12.508	1450	4.27278	1450	1.17984	1450	0.06357	1450	17.6305	1450	6.8974	1450	0.17713	1450	4.90357	1450	1.51985	1450	0.42604	1450	0.0643	1450	6.89025	1450	15.814	1450	0.8012	1450	10.591	1450	3.99837	1450	0.85674	1450	0.0857	1450	15.5462	1450	15.8107	1450	0.50137	1450	10.618	1450	4.3279
1450	18.0644	1450	0.88356	1450	12.508	1450	4.27278	1450	1.17984	1450	0.06357	1450	17.5305	1450	6.8974	1450	0.17713	1450	4.90357	1450	1.51985	1450	0.42604	1450	0.0643	1450	6.84025	1450	15.814	1450	0.8012	1450	10.591	1450	3.99837	1450	0.85674	1450	0.0857	1450	15.4462	1450	15.8107	1450	0.50137	1450	10.618	1450	4.3279
1450	18.0644	1450	0.88356	1450	12.508	1450	4.27278	1450	1.17984	1450	0.06357	1450	17.6305	1450	6.8974	1450	0.17713	1450	4.90357	1450	1.51985	1450	0.42604	1450	0.0643	1450	6.80025	1450	15.814	1450	0.8012	1450	10.591	1450	3.99837	1450	0.85674	1450	0.0857	1450	15.4462	1450	15.8107	1450	0.50137	1450	10.618	1450	4.3279
1450	18.0644	1450	0.88356	1450	12.508	1450	4.27278	1450	1.17984	1450	0.06357	1450	17.8305	1450	6.8974	1450	0.17713	1450	4.90357	1450	1.51985	1450	0.42604	1450	0.0643	1450	6.78025	1450	15.814	1450	0.8012	1450	10.591	1450	3.99837	1450	0.85674	1450	0.0857	1450	15.5462	1450	15.8107	1450	0.50137	1450	10.618	1450	4.3279
1460	17.629	1450	0.88356	1450	12.508	1450	4.27278	1450	1.17984	1450	0.06357	1460	18.0417	1460	6.71022	1450	0.17713	1450	4.90357	1450	1.51985	1450	0.42604	1450	0.0643	1460	6.6871	1460	15.4116	1450	0.8012	1450	10.591	1450	3.99837	1450	0.85674	1450	0.0857	1460	15.5531	1460	15.4409	1450	0.50137	1450	10.618	1450	4.3279
1460	17.629	1460	0.83447	1460	11.1018	1460	5.09976	1460	1.35883	1460	0.07222	1460	17.9417	1460	6.71022	1460	0.16606	1460	4.35619	1460	1.81547	1460	0.4911	1460	0.073	1460	6.5771	1460	15.4116	1460	0.75699	1460	9.3685	1460	4.71411	1460	0.98866	1460	0.09735	1460	15.3531	1460	15.4409	1460	0.4709	1460	9.43879	1460	5.01678
1460	17.629	1460	0.83447	1460	11.1018	1460	5.09976	1460	1.35883	1460	0.07222	1460	17.9417	1460	6.71022	1460	0.16606	1460	4.35619	1460	1.81547	1460	0.4911	1460	0.073	1460	6.4771	1460	15.4116	1460	0.75699	1460	9.3685	1460	4.71411	1460	0.98866	1460	0.09735	1460	15.3531	1460	15.4409	1460	0.4709	1460	9.43879	1460	5.01678
1460	17.629	1460	0.83447	1460	11.1018	1460	5.09976	1460	1.35883	1460	0.07222	1460	18.0417	1460	6.71022	1460	0.16606	1460	4.35619	1460	1.81547	1460	0.4911	1460	0.073	1460	6.5071	1460	15.4116	1460	0.75699	1460	9.3685	1460	4.71411	1460	0.98866	1460	0.09735	1460	15.4531	1460	15.4409	1460	0.4709	1460	9.43879	1460	5.01678
1460	17.629	1460	0.83447	1460	11.1018	1460	5.09976	1460	1.35883	1460	0.07222	1460	18.3417	1460	6.71022	1460	0.16606	1460	4.35619	1460	1.81547	1460	0.4911	1460	0.073	1460	6.5471	1460	15.4116	1460	0.75699	1460	9.3685	1460	4.71411	1460	0.98866	1460	0.09735	1460	15.8531	1460	15.4409	1460	0.4709	1460	9.43879	1460	5.01678
1460	17.629	1460	0.83447	1460	11.1018	1460	5.09976	1460	1.35883	1460	0.07222	1460	18.2417	1460	6.71022	1460	0.16606	1460	4.35619	1460	1.81547	1460	0.4911	1460	0.073	1460	6.5371	1460	15.4116	1460	0.75699	1460	9.3685	1460	4.71411	1460	0.98866	1460	0.09735	1460	15.9531	1460	15.4409	1460	0.4709	1460	9.43879	1460	5.01678
1460	17.629	1460	0.83447	1460	11.1018	1460	5.09976	1460	1.35883	1460	0.07222	1460	17.9417	1460	6.71022	1460	0.16606	1460	4.35619	1460	1.81547	1460	0.4911	1460	0.073	1460	6.4971	1460	15.4116	1460	0.75699	1460	9.3685	1460	4.71411	1460	0.98866	1460	0.09735	1460	15.7531	1460	15.4409	1460	0.4709	1460	9.43879	1460	5.01678
1460	17.629	1460	0.83447	1460	11.1018	1460	5.09976	1460	1.35883	1460	0.07222	1460	17.5417	1460	6.71022	1460	0.16606	1460	4.35619	1460	1.81547	1460	0.4911	1460	0.073	1460	6.5271	1460	15.4116	1460	0.75699	1460	9.3685	1460	4.71411	1460	0.98866	1460	0.09735	1460	15.5531	1460	15.4409	1460	0.4709	1460	9.43879	1460	5.01678
1460	17.629	1460	0.83447	1460	11.1018	1460	5.09976	1460	1.35883	1460	0.07222	1460	17.6417	1460	6.71022	1460	0.16606	1460	4.35619	1460	1.81547	1460	0.4911	1460	0.073	1460	6.8171	1460	15.4116	1460	0.75699	1460	9.3685	1460	4.71411	1460	0.98866	1460	0.09735	1460	15.6531	1460	15.4409	1460	0.4709	1460	9.43879	1460	5.01678
1460	17.629	1460	0.83447	1460	11.1018	1460	5.09976	1460	1.35883	1460	0.07222	1460	17.9417	1460	6.71022	1460	0.16606	1460	4.35619	1460	1.81547	1460	0.4911	1460	0.073	1460	7.0271	1460	15.4116	1460	0.75699	1460	9.3685	1460	4.71411	1460	0.98866	1460	0.09735	1460	15.9531	1460	15.4409	1460	0.4709	1460	9.43879	1460	5.01678
1470	17.462	1460	0.83447	1460	11.1018	1460	5.09976	1460	1.35883	1460	0.07222	1470	17.9529	1470	6.62317	1460	0.16606	1460	4.35619	1460	1.81547	1460	0.4911	1460	0.073	1470	7.12395	1470	15.2416	1460	0.75699	1460	9.3685	1460	4.71411	1460	0.98866	1460	0.09735	1470	15.86	1470	15.2727	1460	0.4709	1460	9.43879	1460	5.01678
1470	17.462	1470	0.78904	1470	9.87831	1470	5.96391	1470	1.58068	1470	0.08277	1470	17.8529	1470	6.62317	1470	0.15595	1470	3.87903	1470	2.12243	1470	0.57186	1470	0.08358	1470	6.78395	1470	15.2416	1470	0.71604	1470	8.31127	1470	5.45886	1470	1.15279	1470	0.11153	1470	15.56	1470	15.2727	1470	0.443	1470	8.4117	1470	5.71753
1470	17.462	1470	0.78904	1470	9.87831	1470	5.96391	1470	1.58068	1470	0.08277	1470	17.7529	1470	6.62317	1470	0.15595	1470	3.87903	1470	2.12243	1470	0.57186	1470	0.08358	1470	6.61395	1470	15.2416	1470	0.71604	1470	8.31127	1470	5.45886	1470	1.15279	1470	0.11153	1470	15.16	1470	15.2727	1470	0.443	1470	8.4117	1470	5.71753
1470	17.462	1470	0.78904	1470	9.87831	1470	5.96391	1470	1.58068	1470	0.08277	1470	17.5529	1470	6.62317	1470	0.15595	1470	3.87903	1470	2.12243	1470	0.57186	1470	0.08358	1470	6.54395	1470	15.2416	1470	0.71604	1470	8.31127	1470	5.45886	1470	1.15279	1470	0.11153	1470	15.36	1470	15.2727	1470	0.443	1470	8.4117	1470	5.71753
1470	17.462	1470	0.78904	1470	9.87831	1470	5.96391	1470	1.58068	1470	0.08277	1470	17.3529	1470	6.62317	1470	0.15595	1470	3.87903	1470	2.12243	1470	0.57186	1470	0.08358	1470	6.59395	1470	15.2416	1470	0.71604	1470	8.31127	1470	5.45886	1470	1.15279	1470	0.11153	1470	15.46	1470	15.2727	1470	0.443	1470	8.4117	1470	5.71753
1470	17.462	1470	0.78904	1470	9.87831	1470	5.96391	1470	1.58068	1470	0.08277	1470	17.3529	1470	6.62317	1470	0.15595	1470	3.87903	1470	2.12243	1470	0.57186	1470	0.08358	1470	6.62395	1470	15.2416	1470	0.71604	1470	8.31127	1470	5.45886	1470	1.15279	1470	0.11153	1470	15.66	1470	15.2727	1470	0.443	1470	8.4117	1470	5.71753
1470	17.462	1470	0.78904	1470	9.87831	1470	5.96391	1470	1.58068	1470	0.08277	1470	17.7529	1470	6.62317	1470	0.15595	1470	3.87903	1470	2.12243	1470	0.57186	1470	0.08358	1470	6.64395	1470	15.2416	1470	0.71604	1470	8.31127	1470	5.45886	1470	1.15279	1470	0.11153	1470	15.76	1470	15.2727	1470	0.443	1470	8.4117	1470	5.71753
1470	17.462	1470	0.78904	1470	9.87831	1470	5.96391	1470	1.58068	1470	0.08277	1470	18.0529	1470	6.62317	1470	0.15595	1470	3.87903	1470	2.12243	1470	0.57186	1470	0.08358	1470	6.70395	1470	15.2416	1470	0.71604	1470	8.31127	1470	5.45886	1470	1.15279	1470	0.11153	1470	15.66	1470	15.2727	1470	0.443	1470	8.4117	1470	5.71753
1470	17.462	1470	0.78904	1470	9.87831	1470	5.96391	1470	1.58068	1470	0.08277	1470	18.2529	1470	6.62317	1470	0.15595	1470	3.87903	1470	2.12243	1470	0.57186	1470	0.08358	1470	6.79395	1470	15.2416	1470	0.71604	1470	8.31127	1470	5.45886	1470	1.15279	1470	0.11153	1470	15.56	1470	15.2727	1470	0.443	1470	8.4117	1470	5.71753
1470	17.462	1470	0.78904	1470	9.87831	1470	5.96391	1470	1.58068	1470	0.08277	1470	18.3529	1470	6.62317	1470	0.15595	1470	3.87903	1470	2.12243	1470	0.57186	1470	0.08358	1470	6.90395	1470	15.2416	1470	0.71604	1470	8.31127	1470	5.45886	1470	1.15279	1470	0.11153	1470	15.26	1470	15.2727	1470	0.443	1470	8.4117	1470	5.71753
1480	17.5258	1470	0.78904	1470	9.87831	1470	5.96391	1470	1.58068	1470	0.08277	1480	18.2641	1470	6.62317	1470	0.15595	1470	3.87903	1470	2.12243	1470	0.57186	1470	0.08358	1470	6.94395	1480	15.271	1470	0.71604	1470	8.31127	1470	5.45886	1470	1.15279	1470	0.11153	1480	15.067	1480	15.2768	1470	0.443	1470	8.4117	1470	5.71753
1480	17.5258	1480	0.74694	1480	8.81702	1480	6.8337	1480	1.85972	1480	0.09578	1480	18.0641	1480	6.6221	1470	0.15595	1470	3.87903	1470	2.12243	1470	0.57186	1470	0.08358	1480	6.9708	1480	15.271	1480	0.67807	1480	7.39903	1480	6.20855	1480	1.36017	1480	0.12902	1480	14.767	1480	15.2768	1480	0.4174	1480	7.51943	1480	6.40658
1480	17.5258	1480	0.74694	1480	8.81702	1480	6.8337	1480	1.85972	1480	0.09578	1480	17.7641	1480	6.6221	1480	0.14671	1480	3.46444	1480	2.42847	1480	0.67363	1480	0.09662	1480	6.9608	1480	15.271	1480	0.67807	1480	7.39903	1480	6.20855	1480	1.36017	1480	0.12902	1480	14.867	1480	15.2768	1480	0.4174	1480	7.51943	1480	6.40658
1480	17.5258	1480	0.74694	1480	8.81702	1480	6.8337	1480	1.85972	1480	0.09578	1480	17.4641	1480	6.6221	1480	0.14671	1480	3.46444	1480	2.42847	1480	0.67363	1480	0.09662	1480	6.8408	1480	15.271	1480	0.67807	1480	7.39903	1480	6.20855	1480	1.36017	1480	0.12902	1480	15.167	1480	15.2768	1480	0.4174	1480	7.51943	1480	6.40658
1480	17.5258	1480	0.74694	1480	8.81702	1480	6.8337	1480	1.85972	1480	0.09578	1480	17.1641	1480	6.6221	1480	0.14671	1480	3.46444	1480	2.42847	1480	0.67363	1480	0.09662	1480	6.8008	1480	15.271	1480	0.67807	1480	7.39903	1480	6.20855	1480	1.36017	1480	0.12902	1480	15.567	1480	15.2768	1480	0.4174	1480	7.51943	1480	6.40658
1480	17.5258	1480	0.74694	1480	8.81702	1480	6.8337	1480	1.85972	1480	0.09578	1480	17.3641	1480	6.6221	1480	0.14671	1480	3.46444	1480	2.42847	1480	0.67363	1480	0.09662	1480	6.8908	1480	15.271	1480	0.67807	1480	7.39903	1480	6.20855	1480	1.36017	1480	0.12902	1480	15.767	1480	15.2768	1480	0.4174	1480	7.51943	1480	6.40658
1480	17.5258	1480	0.74694	1480	8.81702	1480	6.8337	1480	1.85972	1480	0.09578	1480	17.7641	1480	6.6221	1480	0.14671	1480	3.46444	1480	2.42847	1480	0.67363	1480	0.09662	1480	7.0408	1480	15.271	1480	0.67807	1480	7.39903	1480	6.20855	1480	1.36017	1480	0.12902	1480	15.867	1480	15.2768	1480	0.4174	1480	7.51943	1480	6.40658
1480	17.5258	1480	0.74694	1480	8.81702	1480	6.8337	1480	1.85972	1480	0.09578	1480	18.1641	1480	6.6221	1480	0.14671	1480	3.46444	1480	2.42847	1480	0.67363	1480	0.09662	1480	7.1008	1480	15.271	1480	0.67807	1480	7.39903	1480	6.20855	1480	1.36017	1480	0.12902	1480	15.867	1480	15.2768	1480	0.4174	1480	7.51943	1480	6.40658
1480	17.5258	1480	0.74694	1480	8.81702	1480	6.8337	1480	1.85972	1480	0.09578	1480	18.4641	1480	6.6221	1480	0.14671	1480	3.46444	1480	2.42847	1480	0.67363	1480	0.09662	1480	6.9708	1480	15.271	1480	0.67807	1480	7.39903	1480	6.20855	1480	1.36017	1480	0.12902	1480	15.667	1480	15.2768	1480	0.4174	1480	7.51943	1480	6.40658
1480	17.5258	1480	0.74694	1480	8.81702	1480	6.8337	1480	1.85972	1480	0.09578	1480	18.5641	1480	6.6221	1480	0.14671	1480	3.46444	1480	2.42847	1480	0.67363	1480	0.09662	1480	6.8808	1480	15.271	1480	0.67807	1480	7.39903	1480	6.20855	1480	1.36017	1480	0.12902	1480	15.467	1480	15.2768	1480	0.4174	1480	7.51943	1480	6.40658
1480	17.5258	1480	0.74694	1480	8.81702	1480	6.8337	1480	1.85972	1480	0.09578	1480	18.3641	1480	6.6221	1480	0.14671	1480	3.46444	1480	2.42847	1480	0.67363	1480	0.09662	1480	6.8308	1480	15.271	1480	0.67807	1480	7.39903	1480	6.20855	1480	1.36017	1480	0.12902	1480	15.467	1480	15.2768	1480	0.4174	1480	7.51943	1480	6.40658
1490	17.7837	1480	0.74694	1480	8.81702	1480	6.8337	1480	1.85972	1480	0.09578	1490	17.9753	1490	6.69339	1480	0.14671	1480	3.46444	1480	2.42847	1480	0.67363	1480	0.09662	1490	6.84765	1490	15.4689	1480	0.67807	1480	7.39903	1480	6.20855	1480	1.36017	1480	0.12902	1490	15.5739	1490	15.4265	1480	0.4174	1480	7.51943	1480	6.40658
1490	17.7837	1490	0.7079	1490	7.89694	1490	7.67225	1490	2.21658	1490	0.11211	1490	17.7753	1490	6.69339	1490	0.13824	1490	3.10454	1490	2.71949	1490	0.80405	1490	0.11293	1490	6.75765	1490	15.4689	1490	0.64283	1490	6.61183	1490	6.93527	1490	1.62687	1490	0.15093	1490	15.7739	1490	15.4265	1490	0.39387	1490	6.74465	1490	7.05795
1490	17.7837	1490	0.7079	1490	7.89694	1490	7.67225	1490	2.21658	1490	0.11211	1490	17.9753	1490	6.69339	1490	0.13824	1490	3.10454	1490	2.71949	1490	0.80405	1490	0.11293	1490	6.66765	1490	15.4689	1490	0.64283	1490	6.61183	1490	6.93527	1490	1.62687	1490	0.15093	1490	16.0739	1490	15.4265	1490	0.39387	1490	6.74465	1490	7.05795
1490	17.7837	1490	0.7079	1490	7.89694	1490	7.67225	1490	2.21658	1490	0.11211	1490	18.1753	1490	6.69339	1490	0.13824	1490	3.10454	1490	2.71949	1490	0.80405	1490	0.11293	1490	6.62765	1490	15.4689	1490	0.64283	1490	6.61183	1490	6.93527	1490	1.62687	1490	0.15093	1490	16.2739	1490	15.4265	1490	0.39387	1490	6.74465	1490	7.05795
1490	17.7837	1490	0.7079	1490	7.89694	1490	7.67225	1490	2.21658	1490	0.11211	1490	18.1753	1490	6.69339	1490	0.13824	1490	3.10454	1490	2.71949	1490	0.80405	1490	0.11293	1490	6.83765	1490	15.4689	1490	0.64283	1490	6.61183	1490	6.93527	1490	1.62687	1490	0.15093	1490	16.2739	1490	15.4265	1490	0.39387	1490	6.74465	1490	7.05795
1490	17.7837	1490	0.7079	1490	7.89694	1490	7.67225	1490	2.21658	1490	0.11211	1490	18.1753	1490	6.69339	1490	0.13824	1490	3.10454	1490	2.71949	1490	0.80405	1490	0.11293	1490	7.06765	1490	15.4689	1490	0.64283	1490	6.61183	1490	6.93527	1490	1.62687	1490	0.15093	1490	16.0739	1490	15.4265	1490	0.39387	1490	6.74465	1490	7.05795
1490	17.7837	1490	0.7079	1490	7.89694	1490	7.67225	1490	2.21658	1490	0.11211	1490	18.0753	1490	6.69339	1490	0.13824	1490	3.10454	1490	2.71949	1490	0.80405	1490	0.11293	1490	7.11765	1490	15.4689	1490	0.64283	1490	6.61183	1490	6.93527	1490	1.62687	1490	0.15093	1490	15.7739	1490	15.4265	1490	0.39387	1490	6.74465	1490	7.05795
1490	17.7837	1490	0.7079	1490	7.89694	1490	7.67225	1490	2.21658	1490	0.11211	1490	17.9753	1490	6.69339	1490	0.13824	1490	3.10454	1490	2.71949	1490	0.80405	1490	0.11293	1490	7.04765	1490	15.4689	1490	0.64283	1490	6.61183	1490	6.93527	1490	1.62687	1490	0.15093	1490	15.5739	1490	15.4265	1490	0.39387	1490	6.74465	1490	7.05795
1490	17.7837	1490	0.7079	1490	7.89694	1490	7.67225	1490	2.21658	1490	0.11211	1490	17.9753	1490	6.69339	1490	0.13824	1490	3.10454	1490	2.71949	1490	0.80405	1490	0.11293	1490	6.87765	1490	15.4689	1490	0.64283	1490	6.61183	1490	6.93527	1490	1.62687	1490	0.15093	1490	15.3739	1490	15.4265	1490	0.39387	1490	6.74465	1490	7.05795
1490	17.7837	1490	0.7079	1490	7.89694	1490	7.67225	1490	2.21658	1490	0.11211	1490	17.8753	1490	6.69339	1490	0.13824	1490	3.10454	1490	2.71949	1490	0.80405	1490	0.11293	1490	6.54765	1490	15.4689	1490	0.64283	1490	6.61183	1490	6.93527	1490	1.62687	1490	0.15093	1490	15.2739	1490	15.4265	1490	0.39387	1490	6.74465	1490	7.05795
1500	18.2077	1490	0.7079	1490	7.89694	1490	7.67225	1490	2.21658	1490	0.11211	1500	17.7865	1500	6.82703	1490	0.13824	1490	3.10454	1490	2.71949	1490	0.80405	1490	0.11293	1500	6.4545	1500	15.8123	1490	0.64283	1490	6.61183	1490	6.93527	1490	1.62687	1490	0.15093	1500	15.2809	1500	15.703	1490	0.39387	1490	6.74465	1490	7.05795
1500	18.2077	1500	0.67164	1500	7.09851	1500	8.43981	1500	2.68142	1500	0.13296	1500	17.9865	1500	6.82703	1500	0.13046	1500	2.79186	1500	2.98056	1500	0.97439	1500	0.1337	1500	6.5445	1500	15.8123	1500	0.61009	1500	5.93149	1500	7.6089	1500	1.97668	1500	0.1789	1500	15.2809	1500	15.703	1500	0.3722	1500	6.07117	1500	7.6448
1500	18.2077	1500	0.67164	1500	7.09851	1500	8.43981	1500	2.68142	1500	0.13296	1500	18.2865	1500	6.82703	1500	0.13046	1500	2.79186	1500	2.98056	1500	0.97439	1500	0.1337	1500	7.0845	1500	15.8123	1500	0.61009	1500	5.93149	1500	7.6089	1500	1.97668	1500	0.1789	1500	15.4809	1500	15.703	1500	0.3722	1500	6.07117	1500	7.6448
1500	18.2077	1500	0.67164	1500	7.09851	1500	8.43981	1500	2.68142	1500	0.13296	1500	18.5865	1500	6.82703	1500	0.13046	1500	2.79186	1500	2.98056	1500	0.97439	1500	0.1337	1500	7.2945	1500	15.8123	1500	0.61009	1500	5.93149	1500	7.6089	1500	1.97668	1500	0.1789	1500	15.5809	1500	15.703	1500	0.3722	1500	6.07117	1500	7.6448
1500	18.2077	1500	0.67164	1500	7.09851	1500	8.43981	1500	2.68142	1500	0.13296	1500	18.4865	1500	6.82703	1500	0.13046	1500	2.79186	1500	2.98056	1500	0.97439	1500	0.1337	1500	7.2645	1500	15.8123	1500	0.61009	1500	5.93149	1500	7.6089	1500	1.97668	1500	0.1789	1500	15.6809	1500	15.703	1500	0.3722	1500	6.07117	1500	7.6448
1500	18.2077	1500	0.67164	1500	7.09851	1500	8.43981	1500	2.68142	1500	0.13296	1500	18.2865	1500	6.82703	1500	0.13046	1500	2.79186	1500	2.98056	1500	0.97439	1500	0.1337	1500	7.0845	1500	15.8123	1500	0.61009	1500	5.93149	1500	7.6089	1500	1.97668	1500	0.1789	1500	15.8809	1500	15.703	1500	0.3722	1500	6.07117	1500	7.6448
1500	18.2077	1500	0.67164	1500	7.09851	1500	8.43981	1500	2.68142	1500	0.13296	1500	18.1865	1500	6.82703	1500	0.13046	1500	2.79186	1500	2.98056	1500	0.97439	1500	0.1337	1500	6.9545	1500	15.8123	1500	0.61009	1500	5.93149	1500	7.6089	1500	1.97668	1500	0.1789	1500	16.0809	1500	15.703	1500	0.3722	1500	6.07117	1500	7.6448
1500	18.2077	1500	0.67164	1500	7.09851	1500	8.43981	1500	2.68142	1500	0.13296	1500	18.0865	1500	6.82703	1500	0.13046	1500	2.79186	1500	2.98056	1500	0.97439	1500	0.1337	1500	6.8645	1500	15.8123	1500	0.61009	1500	5.93149	1500	7.6089	1500	1.97668	1500	0.1789	1500	16.3809	1500	15.703	1500	0.3722	1500	6.07117	1500	7.6448
1500	18.2077	1500	0.67164	1500	7.09851	1500	8.43981	1500	2.68142	1500	0.13296	1500	18.1865	1500	6.82703	1500	0.13046	1500	2.79186	1500	2.98056	1500	0.97439	1500	0.1337	1500	6.8445	1500	15.8123	1500	0.61009	1500	5.93149	1500	7.6089	1500	1.97668	1500	0.1789	1500	16.5809	1500	15.703	1500	0.3722	1500	6.07117	1500	7.6448
1500	18.2077	1500	0.67164	1500	7.09851	1500	8.43981	1500	2.68142	1500	0.13296	1500	18.4865	1500	6.82703	1500	0.13046	1500	2.79186	1500	2.98056	1500	0.97439	1500	0.1337	1500	6.8345	1500	15.8123	1500	0.61009	1500	5.93149	1500	7.6089	1500	1.97668	1500	0.1789	1500	16.5809	1500	15.703	1500	0.3722	1500	6.07117	1500	7.6448
1510	18.7871	1500	0.67164	1500	7.09851	1500	8.43981	1500	2.68142	1500	0.13296	1510	18.7976	1500	6.82703	1500	0.13046	1500	2.79186	1500	2.98056	1500	0.97439	1500	0.1337	1500	6.8245	1510	16.2931	1500	0.61009	1500	5.93149	1500	7.6089	1500	1.97668	1500	0.1789	1510	16.3878	1510	16.103	1500	0.3722	1500	6.07117	1500	7.6448
1510	18.7871	1510	0.63792	1510	6.40423	1510	9.09674	1510	3.29938	1510	0.16015	1510	18.7976	1510	7.02038	1500	0.13046	1500	2.79186	1500	2.98056	1500	0.97439	1500	0.1337	1510	6.67135	1510	16.2931	1510	0.57962	1510	5.342	1510	8.19909	1510	2.44582	1510	0.21531	1510	16.0878	1510	16.103	1510	0.3522	1510	5.48454	1510	8.14121
1510	18.7871	1510	0.63792	1510	6.40423	1510	9.09674	1510	3.29938	1510	0.16015	1510	18.5976	1510	7.02038	1510	0.1233	1510	2.51971	1510	3.19717	1510	1.20157	1510	0.16067	1510	6.58135	1510	16.2931	1510	0.57962	1510	5.342	1510	8.19909	1510	2.44582	1510	0.21531	1510	15.7878	1510	16.103	1510	0.3522	1510	5.48454	1510	8.14121
1510	18.7871	1510	0.63792	1510	6.40423	1510	9.09674	1510	3.29938	1510	0.16015	1510	18.6976	1510	7.02038	1510	0.1233	1510	2.51971	1510	3.19717	1510	1.20157	1510	0.16067	1510	6.56135	1510	16.2931	1510	0.57962	1510	5.342	1510	8.19909	1510	2.44582	1510	0.21531	1510	15.6878	1510	16.103	1510	0.3522	1510	5.48454	1510	8.14121
1510	18.7871	1510	0.63792	1510	6.40423	1510	9.09674	1510	3.29938	1510	0.16015	1510	18.7976	1510	7.02038	1510	0.1233	1510	2.51971	1510	3.19717	1510	1.20157	1510	0.16067	1510	6.76135	1510	16.2931	1510	0.57962	1510	5.342	1510	8.19909	1510	2.44582	1510	0.21531	1510	15.6878	1510	16.103	1510	0.3522	1510	5.48454	1510	8.14121
1510	18.7871	1510	0.63792	1510	6.40423	1510	9.09674	1510	3.29938	1510	0.16015	1510	19.0976	1510	7.02038	1510	0.1233	1510	2.51971	1510	3.19717	1510	1.20157	1510	0.16067	1510	6.95135	1510	16.2931	1510	0.57962	1510	5.342	1510	8.19909	1510	2.44582	1510	0.21531	1510	15.7878	1510	16.103	1510	0.3522	1510	5.48454	1510	8.14121
1510	18.7871	1510	0.63792	1510	6.40423	1510	9.09674	1510	3.29938	1510	0.16015	1510	18.7976	1510	7.02038	1510	0.1233	1510	2.51971	1510	3.19717	1510	1.20157	1510	0.16067	1510	7.08135	1510	16.2931	1510	0.57962	1510	5.342	1510	8.19909	1510	2.44582	1510	0.21531	1510	15.8878	1510	16.103	1510	0.3522	1510	5.48454	1510	8.14121
1510	18.7871	1510	0.63792	1510	6.40423	1510	9.09674	1510	3.29938	1510	0.16015	1510	18.5976	1510	7.02038	1510	0.1233	1510	2.51971	1510	3.19717	1510	1.20157	1510	0.16067	1510	7.16135	1510	16.2931	1510	0.57962	1510	5.342	1510	8.19909	1510	2.44582	1510	0.21531	1510	15.9878	1510	16.103	1510	0.3522	1510	5.48454	1510	8.14121
1510	18.7871	1510	0.63792	1510	6.40423	1510	9.09674	1510	3.29938	1510	0.16015	1510	18.4976	1510	7.02038	1510	0.1233	1510	2.51971	1510	3.19717	1510	1.20157	1510	0.16067	1510	7.24135	1510	16.2931	1510	0.57962	1510	5.342	1510	8.19909	1510	2.44582	1510	0.21531	1510	15.8878	1510	16.103	1510	0.3522	1510	5.48454	1510	8.14121
1510	18.7871	1510	0.63792	1510	6.40423	1510	9.09674	1510	3.29938	1510	0.16015	1510	18.6976	1510	7.02038	1510	0.1233	1510	2.51971	1510	3.19717	1510	1.20157	1510	0.16067	1510	7.33135	1510	16.2931	1510	0.57962	1510	5.342	1510	8.19909	1510	2.44582	1510	0.21531	1510	15.6878	1510	16.103	1510	0.3522	1510	5.48454	1510	8.14121
1510	18.7871	1510	0.63792	1510	6.40423	1510	9.09674	1510	3.29938	1510	0.16015	1510	18.8976	1510	7.02038	1510	0.1233	1510	2.51971	1510	3.19717	1510	1.20157	1510	0.16067	1510	7.29135	1510	16.2931	1510	0.57962	1510	5.342	1510	8.19909	1510	2.44582	1510	0.21531	1510	15.7878	1510	16.103	1510	0.3522	1510	5.48454	1510	8.14121
1520	19.5419	1510	0.63792	1510	6.40423	1510	9.09674	1510	3.29938	1510	0.16015	1520	19.0088	1520	7.28335	1510	0.1233	1510	2.51971	1510	3.19717	1510	1.20157	1510	0.16067	1520	7.1982	1520	16.9292	1510	0.57962	1510	5.342	1510	8.19909	1510	2.44582	1510	0.21531	1520	16.2947	1520	16.6474	1510	0.3522	1510	5.48454	1510	8.14121
1520	19.5419	1520	0.60654	1520	5.79884	1520	9.60685	1520	4.13914	1520	0.19652	1520	18.9088	1520	7.28335	1520	0.1167	1520	2.28222	1520	3.35651	1520	1.51149	1520	0.19656	1520	7.0382	1520	16.9292	1520	0.55125	1520	4.82959	1520	8.6775	1520	3.09058	1520	0.26393	1520	16.7947	1520	16.6474	1520	0.33372	1520	4.9722	1520	8.52406
1520	19.5419	1520	0.60654	1520	5.79884	1520	9.60685	1520	4.13914	1520	0.19652	1520	18.7088	1520	7.28335	1520	0.1167	1520	2.28222	1520	3.35651	1520	1.51149	1520	0.19656	1520	7.0282	1520	16.9292	1520	0.55125	1520	4.82959	1520	8.6775	1520	3.09058	1520	0.26393	1520	17.1947	1520	16.6474	1520	0.33372	1520	4.9722	1520	8.52406
1520	19.5419	1520	0.60654	1520	5.79884	1520	9.60685	1520	4.13914	1520	0.19652	1520	18.2088	1520	7.28335	1520	0.1167	1520	2.28222	1520	3.35651	1520	1.51149	1520	0.19656	1520	7.0482	1520	16.9292	1520	0.55125	1520	4.82959	1520	8.6775	1520	3.09058	1520	0.26393	1520	16.9947	1520	16.6474	1520	0.33372	1520	4.9722	1520	8.52406
1520	19.5419	1520	0.60654	1520	5.79884	1520	9.60685	1520	4.13914	1520	0.19652	1520	18.3088	1520	7.28335	1520	0.1167	1520	2.28222	1520	3.35651	1520	1.51149	1520	0.19656	1520	7.0482	1520	16.9292	1520	0.55125	1520	4.82959	1520	8.6775	1520	3.09058	1520	0.26393	1520	16.9947	1520	16.6474	1520	0.33372	1520	4.9722	1520	8.52406
1520	19.5419	1520	0.60654	1520	5.79884	1520	9.60685	1520	4.13914	1520	0.19652	1520	18.7088	1520	7.28335	1520	0.1167	1520	2.28222	1520	3.35651	1520	1.51149	1520	0.19656	1520	6.9382	1520	16.9292	1520	0.55125	1520	4.82959	1520	8.6775	1520	3.09058	1520	0.26393	1520	17.0947	1520	16.6474	1520	0.33372	1520	4.9722	1520	8.52406
1520	19.5419	1520	0.60654	1520	5.79884	1520	9.60685	1520	4.13914	1520	0.19652	1520	19.4088	1520	7.28335	1520	0.1167	1520	2.28222	1520	3.35651	1520	1.51149	1520	0.19656	1520	6.8082	1520	16.9292	1520	0.55125	1520	4.82959	1520	8.6775	1520	3.09058	1520	0.26393	1520	17.1947	1520	16.6474	1520	0.33372	1520	4.9722	1520	8.52406
1520	19.5419	1520	0.60654	1520	5.79884	1520	9.60685	1520	4.13914	1520	0.19652	1520	19.3088	1520	7.28335	1520	0.1167	1520	2.28222	1520	3.35651	1520	1.51149	1520	0.19656	1520	6.6882	1520	16.9292	1520	0.55125	1520	4.82959	1520	8.6775	1520	3.09058	1520	0.26393	1520	17.1947	1520	16.6474	1520	0.33372	1520	4.9722	1520	8.52406
1520	19.5419	1520	0.60654	1520	5.79884	1520	9.60685	1520	4.13914	1520	0.19652	1520	19.0088	1520	7.28335	1520	0.1167	1520	2.28222	1520	3.35651	1520	1.51149	1520	0.19656	1520	6.6782	1520	16.9292	1520	0.55125	1520	4.82959	1520	8.6775	1520	3.09058	1520	0.26393	1520	17.1947	1520	16.6474	1520	0.33372	1520	4.9722	1520	8.52406
1520	19.5419	1520	0.60654	1520	5.79884	1520	9.60685	1520	4.13914	1520	0.19652	1520	18.9088	1520	7.28335	1520	0.1167	1520	2.28222	1520	3.35651	1520	1.51149	1520	0.19656	1520	6.7782	1520	16.9292	1520	0.55125	1520	4.82959	1520	8.6775	1520	3.09058	1520	0.26393	1520	17.0947	1520	16.6474	1520	0.33372	1520	4.9722	1520	8.52406
1530	20.5394	1520	0.60654	1520	5.79884	1520	9.60685	1520	4.13914	1520	0.19652	1530	19.32	1520	7.28335	1520	0.1167	1520	2.28222	1520	3.35651	1520	1.51149	1520	0.19656	1520	7.1482	1530	17.7794	1520	0.55125	1520	4.82959	1520	8.6775	1520	3.09058	1520	0.26393	1530	16.9017	1530	17.3954	1520	0.33372	1520	4.9722	1520	8.52406
1530	20.5394	1530	0.57729	1530	5.2693	1530	9.94075	1530	5.30606	1530	0.24662	1530	19.82	1530	7.64541	1520	0.1167	1520	2.28222	1520	3.35651	1520	1.51149	1520	0.19656	1530	7.47505	1530	17.7794	1530	0.5248	1530	4.38261	1530	9.02005	1530	3.99985	1530	0.33074	1530	16.9017	1530	17.3954	1530	0.31662	1530	4.52332	1530	8.77484
1530	20.5394	1530	0.57729	1530	5.2693	1530	9.94075	1530	5.30606	1530	0.24662	1530	20.22	1530	7.64541	1530	0.1106	1530	2.07433	1530	3.44879	1530	1.94425	1530	0.24565	1530	7.74505	1530	17.7794	1530	0.5248	1530	4.38261	1530	9.02005	1530	3.99985	1530	0.33074	1530	17.0017	1530	17.3954	1530	0.31662	1530	4.52332	1530	8.77484
1530	20.5394	1530	0.57729	1530	5.2693	1530	9.94075	1530	5.30606	1530	0.24662	1530	20.52	1530	7.64541	1530	0.1106	1530	2.07433	1530	3.44879	1530	1.94425	1530	0.24565	1530	7.88505	1530	17.7794	1530	0.5248	1530	4.38261	1530	9.02005	1530	3.99985	1530	0.33074	1530	17.3017	1530	17.3954	1530	0.31662	1530	4.52332	1530	8.77484
1530	20.5394	1530	0.57729	1530	5.2693	1530	9.94075	1530	5.30606	1530	0.24662	1530	20.72	1530	7.64541	1530	0.1106	1530	2.07433	1530	3.44879	1530	1.94425	1530	0.24565	1530	7.80505	1530	17.7794	1530	0.5248	1530	4.38261	1530	9.02005	1530	3.99985	1530	0.33074	1530	17.6017	1530	17.3954	1530	0.31662	1530	4.52332	1530	8.77484
1530	20.5394	1530	0.57729	1530	5.2693	1530	9.94075	1530	5.30606	1530	0.24662	1530	20.62	1530	7.64541	1530	0.1106	1530	2.07433	1530	3.44879	1530	1.94425	1530	0.24565	1530	7.61505	1530	17.7794	1530	0.5248	1530	4.38261	1530	9.02005	1530	3.99985	1530	0.33074	1530	18.1017	1530	17.3954	1530	0.31662	1530	4.52332	1530	8.77484
1530	20.5394	1530	0.57729	1530	5.2693	1530	9.94075	1530	5.30606	1530	0.24662	1530	20.62	1530	7.64541	1530	0.1106	1530	2.07433	1530	3.44879	1530	1.94425	1530	0.24565	1530	7.38505	1530	17.7794	1530	0.5248	1530	4.38261	1530	9.02005	1530	3.99985	1530	0.33074	1530	18.3017	1530	17.3954	1530	0.31662	1530	4.52332	1530	8.77484
1530	20.5394	1530	0.57729	1530	5.2693	1530	9.94075	1530	5.30606	1530	0.24662	1530	20.72	1530	7.64541	1530	0.1106	1530	2.07433	1530	3.44879	1530	1.94425	1530	0.24565	1530	7.17505	1530	17.7794	1530	0.5248	1530	4.38261	1530	9.02005	1530	3.99985	1530	0.33074	1530	18.3017	1530	17.3954	1530	0.31662	1530	4.52332	1530	8.77484
1530	20.5394	1530	0.57729	1530	5.2693	1530	9.94075	1530	5.30606	1530	0.24662	1530	20.82	1530	7.64541	1530	0.1106	1530	2.07433	1530	3.44879	1530	1.94425	1530	0.24565	1530	7.01505	1530	17.7794	1530	0.5248	1530	4.38261	1530	9.02005	1530	3.99985	1530	0.33074	1530	18.2017	1530	17.3954	1530	0.31662	1530	4.52332	1530	8.77484
1530	20.5394	1530	0.57729	1530	5.2693	1530	9.94075	1530	5.30606	1530	0.24662	1530	20.92	1530	7.64541	1530	0.1106	1530	2.07433	1530	3.44879	1530	1.94425	1530	0.24565	1530	7.18505	1530	17.7794	1530	0.5248	1530	4.38261	1530	9.02005	1530	3.99985	1530	0.33074	1530	18.1017	1530	17.3954	1530	0.31662	1530	4.52332	1530	8.77484
1530	20.5394	1530	0.57729	1530	5.2693	1530	9.94075	1530	5.30606	1530	0.24662	1530	20.82	1530	7.64541	1530	0.1106	1530	2.07433	1530	3.44879	1530	1.94425	1530	0.24565	1530	7.44505	1530	17.7794	1530	0.5248	1530	4.38261	1530	9.02005	1530	3.99985	1530	0.33074	1530	18.2017	1530	17.3954	1530	0.31662	1530	4.52332	1530	8.77484
1540	21.9155	1530	0.57729	1530	5.2693	1530	9.94075	1530	5.30606	1530	0.24662	1540	20.9312	1540	8.16475	1530	0.1106	1530	2.07433	1530	3.44879	1530	1.94425	1530	0.24565	1540	7.7719	1540	18.9661	1530	0.5248	1530	4.38261	1530	9.02005	1530	3.99985	1530	0.33074	1540	18.3086	1540	18.4635	1530	0.31662	1530	4.52332	1530	8.77484
1540	21.9155	1540	0.55	1540	4.80451	1540	10.0786	1540	6.95941	1540	0.31821	1540	20.9312	1540	8.16475	1540	0.10496	1540	1.89177	1540	3.46818	1540	2.56107	1540	0.31508	1540	8.1119	1540	18.9661	1540	0.5001	1540	3.99124	1540	9.20892	1540	5.31358	1540	0.42586	1540	18.2086	1540	18.4635	1540	0.30075	1540	4.12873	1540	8.8811
1540	21.9155	1540	0.55	1540	4.80451	1540	10.0786	1540	6.95941	1540	0.31821	1540	21.0312	1540	8.16475	1540	0.10496	1540	1.89177	1540	3.46818	1540	2.56107	1540	0.31508	1540	8.2919	1540	18.9661	1540	0.5001	1540	3.99124	1540	9.20892	1540	5.31358	1540	0.42586	1540	18.0086	1540	18.4635	1540	0.30075	1540	4.12873	1540	8.8811
1540	21.9155	1540	0.55	1540	4.80451	1540	10.0786	1540	6.95941	1540	0.31821	1540	21.5312	1540	8.16475	1540	0.10496	1540	1.89177	1540	3.46818	1540	2.56107	1540	0.31508	1540	8.3419	1540	18.9661	1540	0.5001	1540	3.99124	1540	9.20892	1540	5.31358	1540	0.42586	1540	18.4086	1540	18.4635	1540	0.30075	1540	4.12873	1540	8.8811
1540	21.9155	1540	0.55	1540	4.80451	1540	10.0786	1540	6.95941	1540	0.31821	1540	21.9312	1540	8.16475	1540	0.10496	1540	1.89177	1540	3.46818	1540	2.56107	1540	0.31508	1540	8.1819	1540	18.9661	1540	0.5001	1540	3.99124	1540	9.20892	1540	5.31358	1540	0.42586	1540	18.8086	1540	18.4635	1540	0.30075	1540	4.12873	1540	8.8811
1540	21.9155	1540	0.55	1540	4.80451	1540	10.0786	1540	6.95941	1540	0.31821	1540	22.3312	1540	8.16475	1540	0.10496	1540	1.89177	1540	3.46818	1540	2.56107	1540	0.31508	1540	8.0919	1540	18.9661	1540	0.5001	1540	3.99124	1540	9.20892	1540	5.31358	1540	0.42586	1540	19.2086	1540	18.4635	1540	0.30075	1540	4.12873	1540	8.8811
1540	21.9155	1540	0.55	1540	4.80451	1540	10.0786	1540	6.95941	1540	0.31821	1540	22.0312	1540	8.16475	1540	0.10496	1540	1.89177	1540	3.46818	1540	2.56107	1540	0.31508	1540	8.0819	1540	18.9661	1540	0.5001	1540	3.99124	1540	9.20892	1540	5.31358	1540	0.42586	1540	19.1086	1540	18.4635	1540	0.30075	1540	4.12873	1540	8.8811
1540	21.9155	1540	0.55	1540	4.80451	1540	10.0786	1540	6.95941	1540	0.31821	1540	21.9312	1540	8.16475	1540	0.10496	1540	1.89177	1540	3.46818	1540	2.56107	1540	0.31508	1540	8.1119	1540	18.9661	1540	0.5001	1540	3.99124	1540	9.20892	1540	5.31358	1540	0.42586	1540	19.1086	1540	18.4635	1540	0.30075	1540	4.12873	1540	8.8811
1540	21.9155	1540	0.55	1540	4.80451	1540	10.0786	1540	6.95941	1540	0.31821	1540	22.0312	1540	8.16475	1540	0.10496	1540	1.89177	1540	3.46818	1540	2.56107	1540	0.31508	1540	8.1319	1540	18.9661	1540	0.5001	1540	3.99124	1540	9.20892	1540	5.31358	1540	0.42586	1540	19.4086	1540	18.4635	1540	0.30075	1540	4.12873	1540	8.8811
1540	21.9155	1540	0.55	1540	4.80451	1540	10.0786	1540	6.95941	1540	0.31821	1540	22.4312	1540	8.16475	1540	0.10496	1540	1.89177	1540	3.46818	1540	2.56107	1540	0.31508	1540	8.1519	1540	18.9661	1540	0.5001	1540	3.99124	1540	9.20892	1540	5.31358	1540	0.42586	1540	19.9086	1540	18.4635	1540	0.30075	1540	4.12873	1540	8.8811
1550	23.8887	1540	0.55	1540	4.80451	1540	10.0786	1540	6.95941	1540	0.31821	1550	22.9424	1550	8.93558	1540	0.10496	1540	1.89177	1540	3.46818	1540	2.56107	1540	0.31508	1550	8.20875	1550	20.6968	1540	0.5001	1540	3.99124	1540	9.20892	1540	5.31358	1540	0.42586	1550	20.0156	1550	20.0444	1540	0.30075	1540	4.12873	1540	8.8811
1550	23.8887	1550	0.52451	1550	4.3951	1550	10.0121	1550	9.32177	1550	0.42518	1550	23.3424	1550	8.93558	1550	0.09972	1550	1.73087	1550	3.41344	1550	3.44864	1550	0.41729	1550	8.30875	1550	20.6968	1550	0.47702	1550	3.64725	1550	9.23408	1550	7.23976	1550	0.56725	1550	19.8156	1550	20.0444	1550	0.28602	1550	3.78067	1550	8.83749
1550	23.8887	1550	0.52451	1550	4.3951	1550	10.0121	1550	9.32177	1550	0.42518	1550	23.5424	1550	8.93558	1550	0.09972	1550	1.73087	1550	3.41344	1550	3.44864	1550	0.41729	1550	8.46875	1550	20.6968	1550	0.47702	1550	3.64725	1550	9.23408	1550	7.23976	1550	0.56725	1550	19.7156	1550	20.0444	1550	0.28602	1550	3.78067	1550	8.83749
1550	23.8887	1550	0.52451	1550	4.3951	1550	10.0121	1550	9.32177	1550	0.42518	1550	23.7424	1550	8.93558	1550	0.09972	1550	1.73087	1550	3.41344	1550	3.44864	1550	0.41729	1550	9.04875	1550	20.6968	1550	0.47702	1550	3.64725	1550	9.23408	1550	7.23976	1550	0.56725	1550	20.0156	1550	20.0444	1550	0.28602	1550	3.78067	1550	8.83749
1550	23.8887	1550	0.52451	1550	4.3951	1550	10.0121	1550	9.32177	1550	0.42518	1550	23.7424	1550	8.93558	1550	0.09972	1550	1.73087	1550	3.41344	1550	3.44864	1550	0.41729	1550	9.47875	1550	20.6968	1550	0.47702	1550	3.64725	1550	9.23408	1550	7.23976	1550	0.56725	1550	20.6156	1550	20.0444	1550	0.28602	1550	3.78067	1550	8.83749
1550	23.8887	1550	0.52451	1550	4.3951	1550	10.0121	1550	9.32177	1550	0.42518	1550	23.7424	1550	8.93558	1550	0.09972	1550	1.73087	1550	3.41344	1550	3.44864	1550	0.41729	1550	9.65875	1550	20.6968	1550	0.47702	1550	3.64725	1550	9.23408	1550	7.23976	1550	0.56725	1550	20.8156	1550	20.0444	1550	0.28602	1550	3.78067	1550	8.83749
1550	23.8887	1550	0.52451	1550	4.3951	1550	10.0121	1550	9.32177	1550	0.42518	1550	23.7424	1550	8.93558	1550	0.09972	1550	1.73087	1550	3.41344	1550	3.44864	1550	0.41729	1550	9.44875	1550	20.6968	1550	0.47702	1550	3.64725	1550	9.23408	1550	7.23976	1550	0.56725	1550	20.8156	1550	20.0444	1550	0.28602	1550	3.78067	1550	8.83749
1550	23.8887	1550	0.52451	1550	4.3951	1550	10.0121	1550	9.32177	1550	0.42518	1550	23.8424	1550	8.93558	1550	0.09972	1550	1.73087	1550	3.41344	1550	3.44864	1550	0.41729	1550	9.32875	1550	20.6968	1550	0.47702	1550	3.64725	1550	9.23408	1550	7.23976	1550	0.56725	1550	20.8156	1550	20.0444	1550	0.28602	1550	3.78067	1550	8.83749
1550	23.8887	1550	0.52451	1550	4.3951	1550	10.0121	1550	9.32177	1550	0.42518	1550	24.4424	1550	8.93558	1550	0.09972	1550	1.73087	1550	3.41344	1550	3.44864	1550	0.41729	1550	9.42875	1550	20.6968	1550	0.47702	1550	3.64725	1550	9.23408	1550	7.23976	1550	0.56725	1550	21.2156	1550	20.0444	1550	0.28602	1550	3.78067	1550	8.83749
1550	23.8887	1550	0.52451	1550	4.3951	1550	10.0121	1550	9.32177	1550	0.42518	1550	25.1424	1550	8.93558	1550	0.09972	1550	1.73087	1550	3.41344	1550	3.44864	1550	0.41729	1550	9.56875	1550	20.6968	1550	0.47702	1550	3.64725	1550	9.23408	1550	7.23976	1550	0.56725	1550	21.7156	1550	20.0444	1550	0.28602	1550	3.78067	1550	8.83749
1560	26.7117	1550	0.52451	1550	4.3951	1550	10.0121	1550	9.32177	1550	0.42518	1560	25.6536	1550	8.93558	1550	0.09972	1550	1.73087	1550	3.41344	1550	3.44864	1550	0.41729	1550	9.65875	1560	23.2391	1550	0.47702	1550	3.64725	1550	9.23408	1550	7.23976	1550	0.56725	1560	22.0225	1560	22.3905	1550	0.28602	1550	3.78067	1550	8.83749
1560	26.7117	1560	0.50067	1560	4.03317	1560	9.74518	1560	12.6231	1560	0.59418	1560	25.9536	1560	10.0721	1550	0.09972	1550	1.73087	1550	3.41344	1550	3.44864	1550	0.41729	1560	9.6456	1560	23.2391	1560	0.45542	1560	3.34374	1560	9.09419	1560	10.0203	1560	0.78886	1560	22.2225	1560	22.3905	1560	0.27231	1560	3.47255	1560	8.64622
1560	26.7117	1560	0.50067	1560	4.03317	1560	9.74518	1560	12.6231	1560	0.59418	1560	26.2536	1560	10.0721	1560	0.09487	1560	1.58858	1560	3.28805	1560	4.69785	1560	0.57519	1560	9.8056	1560	23.2391	1560	0.45542	1560	3.34374	1560	9.09419	1560	10.0203	1560	0.78886	1560	22.4225	1560	22.3905	1560	0.27231	1560	3.47255	1560	8.64622
1560	26.7117	1560	0.50067	1560	4.03317	1560	9.74518	1560	12.6231	1560	0.59418	1560	26.5536	1560	10.0721	1560	0.09487	1560	1.58858	1560	3.28805	1560	4.69785	1560	0.57519	1560	10.0256	1560	23.2391	1560	0.45542	1560	3.34374	1560	9.09419	1560	10.0203	1560	0.78886	1560	22.8225	1560	22.3905	1560	0.27231	1560	3.47255	1560	8.64622
1560	26.7117	1560	0.50067	1560	4.03317	1560	9.74518	1560	12.6231	1560	0.59418	1560	26.8536	1560	10.0721	1560	0.09487	1560	1.58858	1560	3.28805	1560	4.69785	1560	0.57519	1560	10.2856	1560	23.2391	1560	0.45542	1560	3.34374	1560	9.09419	1560	10.0203	1560	0.78886	1560	23.2225	1560	22.3905	1560	0.27231	1560	3.47255	1560	8.64622
1560	26.7117	1560	0.50067	1560	4.03317	1560	9.74518	1560	12.6231	1560	0.59418	1560	27.2536	1560	10.0721	1560	0.09487	1560	1.58858	1560	3.28805	1560	4.69785	1560	0.57519	1560	10.4156	1560	23.2391	1560	0.45542	1560	3.34374	1560	9.09419	1560	10.0203	1560	0.78886	1560	23.6225	1560	22.3905	1560	0.27231	1560	3.47255	1560	8.64622
1560	26.7117	1560	0.50067	1560	4.03317	1560	9.74518	1560	12.6231	1560	0.59418	1560	27.6536	1560	10.0721	1560	0.09487	1560	1.58858	1560	3.28805	1560	4.69785	1560	0.57519	1560	10.4756	1560	23.2391	1560	0.45542	1560	3.34374	1560	9.09419	1560	10.0203	1560	0.78886	1560	24.0225	1560	22.3905	1560	0.27231	1560	3.47255	1560	8.64622
1560	26.7117	1560	0.50067	1560	4.03317	1560	9.74518	1560	12.6231	1560	0.59418	1560	27.8536	1560	10.0721	1560	0.09487	1560	1.58858	1560	3.28805	1560	4.69785	1560	0.57519	1560	10.4556	1560	23.2391	1560	0.45542	1560	3.34374	1560	9.09419	1560	10.0203	1560	0.78886	1560	24.3225	1560	22.3905	1560	0.27231	1560	3.47255	1560	8.64622
1560	26.7117	1560	0.50067	1560	4.03317	1560	9.74518	1560	12.6231	1560	0.59418	1560	28.0536	1560	10.0721	1560	0.09487	1560	1.58858	1560	3.28805	1560	4.69785	1560	0.57519	1560	10.3856	1560	23.2391	1560	0.45542	1560	3.34374	1560	9.09419	1560	10.0203	1560	0.78886	1560	24.5225	1560	22.3905	1560	0.27231	1560	3.47255	1560	8.64622
1560	26.7117	1560	0.50067	1560	4.03317	1560	9.74518	1560	12.6231	1560	0.59418	1560	28.2536	1560	10.0721	1560	0.09487	1560	1.58858	1560	3.28805	1560	4.69785	1560	0.57519	1560	10.3456	1560	23.2391	1560	0.45542	1560	3.34374	1560	9.09419	1560	10.0203	1560	0.78886	1560	24.6225	1560	22.3905	1560	0.27231	1560	3.47255	1560	8.64622
1560	26.7117	1560	0.50067	1560	4.03317	1560	9.74518	1560	12.6231	1560	0.59418	1560	28.3536	1560	10.0721	1560	0.09487	1560	1.58858	1560	3.28805	1560	4.69785	1560	0.57519	1560	10.4656	1560	23.2391	1560	0.45542	1560	3.34374	1560	9.09419	1560	10.0203	1560	0.78886	1560	24.8225	1560	22.3905	1560	0.27231	1560	3.47255	1560	8.64622
1570	30.3858	1560	0.50067	1560	4.03317	1560	9.74518	1560	12.6231	1560	0.59418	1570	28.6648	1570	11.5987	1560	0.09487	1560	1.58858	1560	3.28805	1560	4.69785	1560	0.57519	1570	10.6725	1570	26.6673	1560	0.45542	1560	3.34374	1560	9.09419	1560	10.0203	1560	0.78886	1570	25.0294	1570	25.6278	1560	0.27231	1560	3.47255	1560	8.64622
1570	30.3858	1570	0.47834	1570	3.71209	1570	9.29393	1570	16.8001	1570	0.88055	1570	29.3648	1570	11.5987	1570	0.09035	1570	1.4623	1570	3.09985	1570	6.2837	1570	0.83311	1570	10.8724	1570	26.6673	1570	0.4352	1570	3.07493	1570	8.7967	1570	13.6594	1570	1.15951	1570	25.3294	1570	25.6278	1570	0.25954	1570	3.19885	1570	8.31685
1570	30.3858	1570	0.47834	1570	3.71209	1570	9.29393	1570	16.8001	1570	0.88055	1570	30.1648	1570	11.5987	1570	0.09035	1570	1.4623	1570	3.09985	1570	6.2837	1570	0.83311	1570	11.1725	1570	26.6673	1570	0.4352	1570	3.07493	1570	8.7967	1570	13.6594	1570	1.15951	1570	25.8294	1570	25.6278	1570	0.25954	1570	3.19885	1570	8.31685
1570	30.3858	1570	0.47834	1570	3.71209	1570	9.29393	1570	16.8001	1570	0.88055	1570	30.9648	1570	11.5987	1570	0.09035	1570	1.4623	1570	3.09985	1570	6.2837	1570	0.83311	1570	11.3724	1570	26.6673	1570	0.4352	1570	3.07493	1570	8.7967	1570	13.6594	1570	1.15951	1570	26.4294	1570	25.6278	1570	0.25954	1570	3.19885	1570	8.31685
1570	30.3858	1570	0.47834	1570	3.71209	1570	9.29393	1570	16.8001	1570	0.88055	1570	31.1648	1570	11.5987	1570	0.09035	1570	1.4623	1570	3.09985	1570	6.2837	1570	0.83311	1570	11.5725	1570	26.6673	1570	0.4352	1570	3.07493	1570	8.7967	1570	13.6594	1570	1.15951	1570	26.9294	1570	25.6278	1570	0.25954	1570	3.19885	1570	8.31685
1570	30.3858	1570	0.47834	1570	3.71209	1570	9.29393	1570	16.8001	1570	0.88055	1570	31.2648	1570	11.5987	1570	0.09035	1570	1.4623	1570	3.09985	1570	6.2837	1570	0.83311	1570	11.7724	1570	26.6673	1570	0.4352	1570	3.07493	1570	8.7967	1570	13.6594	1570	1.15951	1570	27.2294	1570	25.6278	1570	0.25954	1570	3.19885	1570	8.31685
1570	30.3858	1570	0.47834	1570	3.71209	1570	9.29393	1570	16.8001	1570	0.88055	1570	31.2648	1570	11.5987	1570	0.09035	1570	1.4623	1570	3.09985	1570	6.2837	1570	0.83311	1570	11.9725	1570	26.6673	1570	0.4352	1570	3.07493	1570	8.7967	1570	13.6594	1570	1.15951	1570	27.4294	1570	25.6278	1570	0.25954	1570	3.19885	1570	8.31685
1570	30.3858	1570	0.47834	1570	3.71209	1570	9.29393	1570	16.8001	1570	0.88055	1570	31.4648	1570	11.5987	1570	0.09035	1570	1.4623	1570	3.09985	1570	6.2837	1570	0.83311	1570	12.2724	1570	26.6673	1570	0.4352	1570	3.07493	1570	8.7967	1570	13.6594	1570	1.15951	1570	27.3294	1570	25.6278	1570	0.25954	1570	3.19885	1570	8.31685
1570	30.3858	1570	0.47834	1570	3.71209	1570	9.29393	1570	16.8001	1570	0.88055	1570	31.4648	1570	11.5987	1570	0.09035	1570	1.4623	1570	3.09985	1570	6.2837	1570	0.83311	1570	12.3724	1570	26.6673	1570	0.4352	1570	3.07493	1570	8.7967	1570	13.6594	1570	1.15951	1570	27.6294	1570	25.6278	1570	0.25954	1570	3.19885	1570	8.31685
1570	30.3858	1570	0.47834	1570	3.71209	1570	9.29393	1570	16.8001	1570	0.88055	1570	31.5648	1570	11.5987	1570	0.09035	1570	1.4623	1570	3.09985	1570	6.2837	1570	0.83311	1570	12.3724	1570	26.6673	1570	0.4352	1570	3.07493	1570	8.7967	1570	13.6594	1570	1.15951	1570	28.2294	1570	25.6278	1570	0.25954	1570	3.19885	1570	8.31685
1580	33.956	1570	0.47834	1570	3.71209	1570	9.29393	1570	16.8001	1570	0.88055	1580	31.6759	1580	13.1704	1570	0.09035	1570	1.4623	1570	3.09985	1570	6.2837	1570	0.83311	1580	12.2793	1580	30.117	1570	0.4352	1570	3.07493	1570	8.7967	1570	13.6594	1570	1.15951	1580	28.9364	1580	29.1986	1570	0.25954	1570	3.19885	1570	8.31685
1580	33.956	1580	0.45742	1580	3.42623	1580	8.68462	1580	20.7531	1580	1.40854	1580	32.0759	1580	13.1704	1580	0.08614	1580	1.34984	1580	2.86022	1580	7.76361	1580	1.27926	1580	12.3793	1580	30.117	1580	0.41623	1580	2.83598	1580	8.3572	1580	17.1338	1580	1.82724	1580	29.2364	1580	29.1986	1580	0.24763	1580	2.95489	1580	7.8655
1580	33.956	1580	0.45742	1580	3.42623	1580	8.68462	1580	20.7531	1580	1.40854	1580	32.5759	1580	13.1704	1580	0.08614	1580	1.34984	1580	2.86022	1580	7.76361	1580	1.27926	1580	12.5793	1580	30.117	1580	0.41623	1580	2.83598	1580	8.3572	1580	17.1338	1580	1.82724	1580	29.4364	1580	29.1986	1580	0.24763	1580	2.95489	1580	7.8655
1580	33.956	1580	0.45742	1580	3.42623	1580	8.68462	1580	20.7531	1580	1.40854	1580	33.0759	1580	13.1704	1580	0.08614	1580	1.34984	1580	2.86022	1580	7.76361	1580	1.27926	1580	12.8793	1580	30.117	1580	0.41623	1580	2.83598	1580	8.3572	1580	17.1338	1580	1.82724	1580	29.6364	1580	29.1986	1580	0.24763	1580	2.95489	1580	7.8655
1580	33.956	1580	0.45742	1580	3.42623	1580	8.68462	1580	20.7531	1580	1.40854	1580	33.4759	1580	13.1704	1580	0.08614	1580	1.34984	1580	2.86022	1580	7.76361	1580	1.27926	1580	13.0793	1580	30.117	1580	0.41623	1580	2.83598	1580	8.3572	1580	17.1338	1580	1.82724	1580	29.9364	1580	29.1986	1580	0.24763	1580	2.95489	1580	7.8655
1580	33.956	1580	0.45742	1580	3.42623	1580	8.68462	1580	20.7531	1580	1.40854	1580	33.8759	1580	13.1704	1580	0.08614	1580	1.34984	1580	2.86022	1580	7.76361	1580	1.27926	1580	13.0793	1580	30.117	1580	0.41623	1580	2.83598	1580	8.3572	1580	17.1338	1580	1.82724	1580	30.3364	1580	29.1986	1580	0.24763	1580	2.95489	1580	7.8655
1580	33.956	1580	0.45742	1580	3.42623	1580	8.68462	1580	20.7531	1580	1.40854	1580	34.1759	1580	13.1704	1580	0.08614	1580	1.34984	1580	2.86022	1580	7.76361	1580	1.27926	1580	12.9793	1580	30.117	1580	0.41623	1580	2.83598	1580	8.3572	1580	17.1338	1580	1.82724	1580	30.3364	1580	29.1986	1580	0.24763	1580	2.95489	1580	7.8655
1580	33.956	1580	0.45742	1580	3.42623	1580	8.68462	1580	20.7531	1580	1.40854	1580	34.2759	1580	13.1704	1580	0.08614	1580	1.34984	1580	2.86022	1580	7.76361	1580	1.27926	1580	12.8793	1580	30.117	1580	0.41623	1580	2.83598	1580	8.3572	1580	17.1338	1580	1.82724	1580	30.4364	1580	29.1986	1580	0.24763	1580	2.95489	1580	7.8655
1580	33.956	1580	0.45742	1580	3.42623	1580	8.68462	1580	20.7531	1580	1.40854	1580	34.3759	1580	13.1704	1580	0.08614	1580	1.34984	1580	2.86022	1580	7.76361	1580	1.27926	1580	12.9793	1580	30.117	1580	0.41623	1580	2.83598	1580	8.3572	1580	17.1338	1580	1.82724	1580	30.5364	1580	29.1986	1580	0.24763	1580	2.95489	1580	7.8655
1580	33.956	1580	0.45742	1580	3.42623	1580	8.68462	1580	20.7531	1580	1.40854	1580	34.2759	1580	13.1704	1580	0.08614	1580	1.34984	1580	2.86022	1580	7.76361	1580	1.27926	1580	13.2793	1580	30.117	1580	0.41623	1580	2.83598	1580	8.3572	1580	17.1338	1580	1.82724	1580	31.0364	1580	29.1986	1580	0.24763	1580	2.95489	1580	7.8655
1590	35.376	1580	0.45742	1580	3.42623	1580	8.68462	1580	20.7531	1580	1.40854	1590	34.4871	1580	13.1704	1580	0.08614	1580	1.34984	1580	2.86022	1580	7.76361	1580	1.27926	1580	13.4793	1590	31.5711	1580	0.41623	1580	2.83598	1580	8.3572	1580	17.1338	1580	1.82724	1590	31.2433	1590	31.5647	1580	0.24763	1580	2.95489	1580	7.8655
1590	35.376	1590	0.43778	1590	3.17088	1590	7.95144	1590	22.1206	1590	2.46379	1590	34.8871	1590	14.0259	1580	0.08614	1580	1.34984	1580	2.86022	1580	7.76361	1580	1.27926	1590	13.3861	1590	31.5711	1590	0.39843	1590	2.62282	1590	7.79806	1590	18.0961	1590	3.10406	1590	31.2433	1590	31.5647	1590	0.2365	1590	2.73671	1590	7.31355
1590	35.376	1590	0.43778	1590	3.17088	1590	7.95144	1590	22.1206	1590	2.46379	1590	35.3871	1590	14.0259	1590	0.08221	1590	1.24936	1590	2.58293	1590	8.20646	1590	2.07174	1590	13.2861	1590	31.5711	1590	0.39843	1590	2.62282	1590	7.79806	1590	18.0961	1590	3.10406	1590	31.1433	1590	31.5647	1590	0.2365	1590	2.73671	1590	7.31355
1590	35.376	1590	0.43778	1590	3.17088	1590	7.95144	1590	22.1206	1590	2.46379	1590	35.7871	1590	14.0259	1590	0.08221	1590	1.24936	1590	2.58293	1590	8.20646	1590	2.07174	1590	13.8861	1590	31.5711	1590	0.39843	1590	2.62282	1590	7.79806	1590	18.0961	1590	3.10406	1590	31.1433	1590	31.5647	1590	0.2365	1590	2.73671	1590	7.31355
1590	35.376	1590	0.43778	1590	3.17088	1590	7.95144	1590	22.1206	1590	2.46379	1590	35.9871	1590	14.0259	1590	0.08221	1590	1.24936	1590	2.58293	1590	8.20646	1590	2.07174	1590	14.3861	1590	31.5711	1590	0.39843	1590	2.62282	1590	7.79806	1590	18.0961	1590	3.10406	1590	31.2433	1590	31.5647	1590	0.2365	1590	2.73671	1590	7.31355
1590	35.376	1590	0.43778	1590	3.17088	1590	7.95144	1590	22.1206	1590	2.46379	1590	35.7871	1590	14.0259	1590	0.08221	1590	1.24936	1590	2.58293	1590	8.20646	1590	2.07174	1590	14.8861	1590	31.5711	1590	0.39843	1590	2.62282	1590	7.79806	1590	18.0961	1590	3.10406	1590	31.4433	1590	31.5647	1590	0.2365	1590	2.73671	1590	7.31355
1590	35.376	1590	0.43778	1590	3.17088	1590	7.95144	1590	22.1206	1590	2.46379	1590	35.4871	1590	14.0259	1590	0.08221	1590	1.24936	1590	2.58293	1590	8.20646	1590	2.07174	1590	14.4862	1590	31.5711	1590	0.39843	1590	2.62282	1590	7.79806	1590	18.0961	1590	3.10406	1590	31.7433	1590	31.5647	1590	0.2365	1590	2.73671	1590	7.31355
1590	35.376	1590	0.43778	1590	3.17088	1590	7.95144	1590	22.1206	1590	2.46379	1590	35.0871	1590	14.0259	1590	0.08221	1590	1.24936	1590	2.58293	1590	8.20646	1590	2.07174	1590	14.2861	1590	31.5711	1590	0.39843	1590	2.62282	1590	7.79806	1590	18.0961	1590	3.10406	1590	32.1433	1590	31.5647	1590	0.2365	1590	2.73671	1590	7.31355
1590	35.376	1590	0.43778	1590	3.17088	1590	7.95144	1590	22.1206	1590	2.46379	1590	35.1871	1590	14.0259	1590	0.08221	1590	1.24936	1590	2.58293	1590	8.20646	1590	2.07174	1590	14.2861	1590	31.5711	1590	0.39843	1590	2.62282	1590	7.79806	1590	18.0961	1590	3.10406	1590	31.8433	1590	31.5647	1590	0.2365	1590	2.73671	1590	7.31355
1590	35.376	1590	0.43778	1590	3.17088	1590	7.95144	1590	22.1206	1590	2.46379	1590	35.2871	1590	14.0259	1590	0.08221	1590	1.24936	1590	2.58293	1590	8.20646	1590	2.07174	1590	14.3861	1590	31.5711	1590	0.39843	1590	2.62282	1590	7.79806	1590	18.0961	1590	3.10406	1590	31.5433	1590	31.5647	1590	0.2365	1590	2.73671	1590	7.31355
1590	35.376	1590	0.43778	1590	3.17088	1590	7.95144	1590	22.1206	1590	2.46379	1590	35.4871	1590	14.0259	1590	0.08221	1590	1.24936	1590	2.58293	1590	8.20646	1590	2.07174	1590	14.4862	1590	31.5711	1590	0.39843	1590	2.62282	1590	7.79806	1590	18.0961	1590	3.10406	1590	31.2433	1590	31.5647	1590	0.2365	1590	2.73671	1590	7.31355
1600	33.975	1590	0.43778	1590	3.17088	1590	7.95144	1590	22.1206	1590	2.46379	1600	35.3983	1600	13.8844	1590	0.08221	1590	1.24936	1590	2.58293	1590	8.20646	1590	2.07174	1600	14.493	1600	30.5118	1590	0.39843	1590	2.62282	1590	7.79806	1590	18.0961	1590	3.10406	1600	31.7503	1600	31.8453	1590	0.2365	1590	2.73671	1590	7.31355
1600	33.975	1600	0.41934	1600	2.94201	1600	7.13318	1600	19.7681	1600	4.47557	1600	35.3983	1600	13.8844	1600	0.07854	1600	1.15927	1600	2.28288	1600	7.2312	1600	3.29731	1600	14.393	1600	30.5118	1600	0.3817	1600	2.43201	1600	7.14658	1600	15.6498	1600	5.34506	1600	31.8503	1600	31.8453	1600	0.22608	1600	2.54096	1600	6.68599
1600	33.975	1600	0.41934	1600	2.94201	1600	7.13318	1600	19.7681	1600	4.47557	1600	35.2983	1600	13.8844	1600	0.07854	1600	1.15927	1600	2.28288	1600	7.2312	1600	3.29731	1600	14.193	1600	30.5118	1600	0.3817	1600	2.43201	1600	7.14658	1600	15.6498	1600	5.34506	1600	31.4503	1600	31.8453	1600	0.22608	1600	2.54096	1600	6.68599
1600	33.975	1600	0.41934	1600	2.94201	1600	7.13318	1600	19.7681	1600	4.47557	1600	35.0983	1600	13.8844	1600	0.07854	1600	1.15927	1600	2.28288	1600	7.2312	1600	3.29731	1600	13.893	1600	30.5118	1600	0.3817	1600	2.43201	1600	7.14658	1600	15.6498	1600	5.34506	1600	30.8503	1600	31.8453	1600	0.22608	1600	2.54096	1600	6.68599
1600	33.975	1600	0.41934	1600	2.94201	1600	7.13318	1600	19.7681	1600	4.47557	1600	34.6983	1600	13.8844	1600	0.07854	1600	1.15927	1600	2.28288	1600	7.2312	1600	3.29731	1600	13.793	1600	30.5118	1600	0.3817	1600	2.43201	1600	7.14658	1600	15.6498	1600	5.34506	1600	30.4503	1600	31.8453	1600	0.22608	1600	2.54096	1600	6.68599
1600	33.975	1600	0.41934	1600	2.94201	1600	7.13318	1600	19.7681	1600	4.47557	1600	34.0983	1600	13.8844	1600	0.07854	1600	1.15927	1600	2.28288	1600	7.2312	1600	3.29731	1600	13.793	1600	30.5118	1600	0.3817	1600	2.43201	1600	7.14658	1600	15.6498	1600	5.34506	1600	30.4503	1600	31.8453	1600	0.22608	1600	2.54096	1600	6.68599
1600	33.975	1600	0.41934	1600	2.94201	1600	7.13318	1600	19.7681	1600	4.47557	1600	33.7983	1600	13.8844	1600	0.07854	1600	1.15927	1600	2.28288	1600	7.2312	1600	3.29731	1600	13.793	1600	30.5118	1600	0.3817	1600	2.43201	1600	7.14658	1600	15.6498	1600	5.34506	1600	30.4503	1600	31.8453	1600	0.22608	1600	2.54096	1600	6.68599
1600	33.975	1600	0.41934	1600	2.94201	1600	7.13318	1600	19.7681	1600	4.47557	1600	33.6983	1600	13.8844	1600	0.07854	1600	1.15927	1600	2.28288	1600	7.2312	1600	3.29731	1600	13.893	1600	30.5118	1600	0.3817	1600	2.43201	1600	7.14658	1600	15.6498	1600	5.34506	1600	30.5503	1600	31.8453	1600	0.22608	1600	2.54096	1600	6.68599
1600	33.975	1600	0.41934	1600	2.94201	1600	7.13318	1600	19.7681	1600	4.47557	1600	33.7983	1600	13.8844	1600	0.07854	1600	1.15927	1600	2.28288	1600	7.2312	1600	3.29731	1600	13.893	1600	30.5118	1600	0.3817	1600	2.43201	1600	7.14658	1600	15.6498	1600	5.34506	1600	30.6503	1600	31.8453	1600	0.22608	1600	2.54096	1600	6.68599
1600	33.975	1600	0.41934	1600	2.94201	1600	7.13318	1600	19.7681	1600	4.47557	1600	33.4983	1600	13.8844	1600	0.07854	1600	1.15927	1600	2.28288	1600	7.2312	1600	3.29731	1600	13.893	1600	30.5118	1600	0.3817	1600	2.43201	1600	7.14658	1600	15.6498	1600	5.34506	1600	30.2503	1600	31.8453	1600	0.22608	1600	2.54096	1600	6.68599
1610	30.3456	1600	0.41934	1600	2.94201	1600	7.13318	1600	19.7681	1600	4.47557	1610	33.1095	1600	13.8844	1600	0.07854	1600	1.15927	1600	2.28288	1600	7.2312	1600	3.29731	1600	13.693	1610	27.5255	1600	0.3817	1600	2.43201	1600	7.14658	1600	15.6498	1600	5.34506	1610	29.7572	1610	29.5468	1600	0.22608	1600	2.54096	1600	6.68599
1610	30.3456	1610	0.40199	1610	2.73623	1610	6.26993	1610	15.5459	1610	6.14928	1610	32.5095	1610	12.6869	1600	0.07854	1600	1.15927	1600	2.28288	1600	7.2312	1600	3.29731	1610	13.5999	1610	27.5255	1610	0.36596	1610	2.26064	1610	6.43273	1610	11.8654	1610	7.03901	1610	29.2572	1610	29.5468	1610	0.21633	1610	2.36478	1610	6.00949
1610	30.3456	1610	0.40199	1610	2.73623	1610	6.26993	1610	15.5459	1610	6.14928	1610	32.0095	1610	12.6869	1610	0.07511	1610	1.07826	1610	1.97473	1610	5.61453	1610	4.10722	1610	13.5999	1610	27.5255	1610	0.36596	1610	2.26064	1610	6.43273	1610	11.8654	1610	7.03901	1610	28.8572	1610	29.5468	1610	0.21633	1610	2.36478	1610	6.00949
1610	30.3456	1610	0.40199	1610	2.73623	1610	6.26993	1610	15.5459	1610	6.14928	1610	31.4095	1610	12.6869	1610	0.07511	1610	1.07826	1610	1.97473	1610	5.61453	1610	4.10722	1610	13.3998	1610	27.5255	1610	0.36596	1610	2.26064	1610	6.43273	1610	11.8654	1610	7.03901	1610	28.3572	1610	29.5468	1610	0.21633	1610	2.36478	1610	6.00949
1610	30.3456	1610	0.40199	1610	2.73623	1610	6.26993	1610	15.5459	1610	6.14928	1610	30.7095	1610	12.6869	1610	0.07511	1610	1.07826	1610	1.97473	1610	5.61453	1610	4.10722	1610	13.1999	1610	27.5255	1610	0.36596	1610	2.26064	1610	6.43273	1610	11.8654	1610	7.03901	1610	27.7572	1610	29.5468	1610	0.21633	1610	2.36478	1610	6.00949
1610	30.3456	1610	0.40199	1610	2.73623	1610	6.26993	1610	15.5459	1610	6.14928	1610	29.9095	1610	12.6869	1610	0.07511	1610	1.07826	1610	1.97473	1610	5.61453	1610	4.10722	1610	12.7998	1610	27.5255	1610	0.36596	1610	2.26064	1610	6.43273	1610	11.8654	1610	7.03901	1610	27.1572	1610	29.5468	1610	0.21633	1610	2.36478	1610	6.00949
1610	30.3456	1610	0.40199	1610	2.73623	1610	6.26993	1610	15.5459	1610	6.14928	1610	29.4095	1610	12.6869	1610	0.07511	1610	1.07826	1610	1.97473	1610	5.61453	1610	4.10722	1610	12.3998	1610	27.5255	1610	0.36596	1610	2.26064	1610	6.43273	1610	11.8654	1610	7.03901	1610	26.7572	1610	29.5468	1610	0.21633	1610	2.36478	1610	6.00949
1610	30.3456	1610	0.40199	1610	2.73623	1610	6.26993	1610	15.5459	1610	6.14928	1610	29.2095	1610	12.6869	1610	0.07511	1610	1.07826	1610	1.97473	1610	5.61453	1610	4.10722	1610	11.9999	1610	27.5255	1610	0.36596	1610	2.26064	1610	6.43273	1610	11.8654	1610	7.03901	1610	26.6572	1610	29.5468	1610	0.21633	1610	2.36478	1610	6.00949
1610	30.3456	1610	0.40199	1610	2.73623	1610	6.26993	1610	15.5459	1610	6.14928	1610	28.8095	1610	12.6869	1610	0.07511	1610	1.07826	1610	1.97473	1610	5.61453	1610	4.10722	1610	11.7998	1610	27.5255	1610	0.36596	1610	2.26064	1610	6.43273	1610	11.8654	1610	7.03901	1610	26.3572	1610	29.5468	1610	0.21633	1610	2.36478	1610	6.00949
1610	30.3456	1610	0.40199	1610	2.73623	1610	6.26993	1610	15.5459	1610	6.14928	1610	28.2095	1610	12.6869	1610	0.07511	1610	1.07826	1610	1.97473	1610	5.61453	1610	4.10722	1610	11.8998	1610	27.5255	1610	0.36596	1610	2.26064	1610	6.43273	1610	11.8654	1610	7.03901	1610	25.9572	1610	29.5468	1610	0.21633	1610	2.36478	1610	6.00949
1610	30.3456	1610	0.40199	1610	2.73623	1610	6.26993	1610	15.5459	1610	6.14928	1610	27.5095	1610	12.6869	1610	0.07511	1610	1.07826	1610	1.97473	1610	5.61453	1610	4.10722	1610	11.7998	1610	27.5255	1610	0.36596	1610	2.26064	1610	6.43273	1610	11.8654	1610	7.03901	1610	25.1572	1610	29.5468	1610	0.21633	1610	2.36478	1610	6.00949
1620	23.6303	1610	0.40199	1610	2.73623	1610	6.26993	1610	15.5459	1610	6.14928	1620	26.5207	1620	10.0292	1610	0.07511	1610	1.07826	1610	1.97473	1610	5.61453	1610	4.10722	1620	11.6067	1620	21.6472	1610	0.36596	1610	2.26064	1610	6.43273	1610	11.8654	1610	7.03901	1620	24.5642	1620	23.669	1610	0.21633	1610	2.36478	1610	6.00949
1620	23.6303	1620	0.38566	1620	2.55064	1620	5.3999	1620	11.571	1620	4.47557	1620	25.5207	1620	10.0292	1620	0.07189	1620	1.00518	1620	1.67182	1620	4.14398	1620	3.29731	1620	11.1067	1620	21.6472	1620	0.35114	1620	2.10624	1620	5.68692	1620	8.59104	1620	5.34506	1620	23.8642	1620	23.669	1620	0.20718	1620	2.20574	1620	5.31062
1620	23.6303	1620	0.38566	1620	2.55064	1620	5.3999	1620	11.571	1620	4.47557	1620	24.6207	1620	10.0292	1620	0.07189	1620	1.00518	1620	1.67182	1620	4.14398	1620	3.29731	1620	10.5867	1620	21.6472	1620	0.35114	1620	2.10624	1620	5.68692	1620	8.59104	1620	5.34506	1620	23.1642	1620	23.669	1620	0.20718	1620	2.20574	1620	5.31062
1620	23.6303	1620	0.38566	1620	2.55064	1620	5.3999	1620	11.571	1620	4.47557	1620	24.1207	1620	10.0292	1620	0.07189	1620	1.00518	1620	1.67182	1620	4.14398	1620	3.29731	1620	10.1467	1620	21.6472	1620	0.35114	1620	2.10624	1620	5.68692	1620	8.59104	1620	5.34506	1620	22.3642	1620	23.669	1620	0.20718	1620	2.20574	1620	5.31062
1620	23.6303	1620	0.38566	1620	2.55064	1620	5.3999	1620	11.571	1620	4.47557	1620	23.7207	1620	10.0292	1620	0.07189	1620	1.00518	1620	1.67182	1620	4.14398	1620	3.29731	1620	9.8167	1620	21.6472	1620	0.35114	1620	2.10624	1620	5.68692	1620	8.59104	1620	5.34506	1620	21.6642	1620	23.669	1620	0.20718	1620	2.20574	1620	5.31062
1620	23.6303	1620	0.38566	1620	2.55064	1620	5.3999	1620	11.571	1620	4.47557	1620	23.2207	1620	10.0292	1620	0.07189	1620	1.00518	1620	1.67182	1620	4.14398	1620	3.29731	1620	9.5567	1620	21.6472	1620	0.35114	1620	2.10624	1620	5.68692	1620	8.59104	1620	5.34506	1620	21.0642	1620	23.669	1620	0.20718	1620	2.20574	1620	5.31062
1620	23.6303	1620	0.38566	1620	2.55064	1620	5.3999	1620	11.571	1620	4.47557	1620	22.7207	1620	10.0292	1620	0.07189	1620	1.00518	1620	1.67182	1620	4.14398	1620	3.29731	1620	9.3767	1620	21.6472	1620	0.35114	1620	2.10624	1620	5.68692	1620	8.59104	1620	5.34506	1620	20.5642	1620	23.669	1620	0.20718	1620	2.20574	1620	5.31062
1620	23.6303	1620	0.38566	1620	2.55064	1620	5.3999	1620	11.571	1620	4.47557	1620	22.0207	1620	10.0292	1620	0.07189	1620	1.00518	1620	1.67182	1620	4.14398	1620	3.29731	1620	9.2567	1620	21.6472	1620	0.35114	1620	2.10624	1620	5.68692	1620	8.59104	1620	5.34506	1620	19.8642	1620	23.669	1620	0.20718	1620	2.20574	1620	5.31062
1620	23.6303	1620	0.38566	1620	2.55064	1620	5.3999	1620	11.571	1620	4.47557	1620	21.0207	1620	10.0292	1620	0.07189	1620	1.00518	1620	1.67182	1620	4.14398	1620	3.29731	1620	9.1367	1620	21.6472	1620	0.35114	1620	2.10624	1620	5.68692	1620	8.59104	1620	5.34506	1620	18.8642	1620	23.669	1620	0.20718	1620	2.20574	1620	5.31062
1620	23.6303	1620	0.38566	1620	2.55064	1620	5.3999	1620	11.571	1620	4.47557	1620	20.2207	1620	10.0292	1620	0.07189	1620	1.00518	1620	1.67182	1620	4.14398	1620	3.29731	1620	9.0067	1620	21.6472	1620	0.35114	1620	2.10624	1620	5.68692	1620	8.59104	1620	5.34506	1620	18.1642	1620	23.669	1620	0.20718	1620	2.20574	1620	5.31062
1630	17.5822	1620	0.38566	1620	2.55064	1620	5.3999	1620	11.571	1620	4.47557	1630	19.6319	1630	7.35549	1620	0.07189	1620	1.00518	1620	1.67182	1620	4.14398	1620	3.29731	1630	8.75355	1630	16.1575	1620	0.35114	1620	2.10624	1620	5.68692	1620	8.59104	1620	5.34506	1630	17.9711	1630	17.6032	1620	0.20718	1620	2.20574	1620	5.31062
1630	17.5822	1630	0.37028	1630	2.38278	1630	4.55671	1630	8.5558	1630	2.46379	1630	19.3319	1630	7.35549	1630	0.06887	1630	0.93907	1630	1.38525	1630	3.04967	1630	2.07174	1630	8.50355	1630	16.1575	1630	0.33718	1630	1.96671	1630	4.93793	1630	6.23971	1630	3.10406	1630	18.2711	1630	17.6032	1630	0.19859	1630	2.06175	1630	4.6141
1630	17.5822	1630	0.37028	1630	2.38278	1630	4.55671	1630	8.5558	1630	2.46379	1630	18.6319	1630	7.35549	1630	0.06887	1630	0.93907	1630	1.38525	1630	3.04967	1630	2.07174	1630	8.30355	1630	16.1575	1630	0.33718	1630	1.96671	1630	4.93793	1630	6.23971	1630	3.10406	1630	17.7711	1630	17.6032	1630	0.19859	1630	2.06175	1630	4.6141
1630	17.5822	1630	0.37028	1630	2.38278	1630	4.55671	1630	8.5558	1630	2.46379	1630	17.9319	1630	7.35549	1630	0.06887	1630	0.93907	1630	1.38525	1630	3.04967	1630	2.07174	1630	8.13355	1630	16.1575	1630	0.33718	1630	1.96671	1630	4.93793	1630	6.23971	1630	3.10406	1630	17.0711	1630	17.6032	1630	0.19859	1630	2.06175	1630	4.6141
1630	17.5822	1630	0.37028	1630	2.38278	1630	4.55671	1630	8.5558	1630	2.46379	1630	17.2319	1630	7.35549	1630	0.06887	1630	0.93907	1630	1.38525	1630	3.04967	1630	2.07174	1630	7.75355	1630	16.1575	1630	0.33718	1630	1.96671	1630	4.93793	1630	6.23971	1630	3.10406	1630	16.1711	1630	17.6032	1630	0.19859	1630	2.06175	1630	4.6141
1630	17.5822	1630	0.37028	1630	2.38278	1630	4.55671	1630	8.5558	1630	2.46379	1630	16.9319	1630	7.35549	1630	0.06887	1630	0.93907	1630	1.38525	1630	3.04967	1630	2.07174	1630	7.06355	1630	16.1575	1630	0.33718	1630	1.96671	1630	4.93793	1630	6.23971	1630	3.10406	1630	15.6711	1630	17.6032	1630	0.19859	1630	2.06175	1630	4.6141
1630	17.5822	1630	0.37028	1630	2.38278	1630	4.55671	1630	8.5558	1630	2.46379	1630	16.6319	1630	7.35549	1630	0.06887	1630	0.93907	1630	1.38525	1630	3.04967	1630	2.07174	1630	6.52355	1630	16.1575	1630	0.33718	1630	1.96671	1630	4.93793	1630	6.23971	1630	3.10406	1630	15.2711	1630	17.6032	1630	0.19859	1630	2.06175	1630	4.6141
1630	17.5822	1630	0.37028	1630	2.38278	1630	4.55671	1630	8.5558	1630	2.46379	1630	16.3319	1630	7.35549	1630	0.06887	1630	0.93907	1630	1.38525	1630	3.04967	1630	2.07174	1630	6.26355	1630	16.1575	1630	0.33718	1630	1.96671	1630	4.93793	1630	6.23971	1630	3.10406	1630	15.0711	1630	17.6032	1630	0.19859	1630	2.06175	1630	4.6141
1630	17.5822	1630	0.37028	1630	2.38278	1630	4.55671	1630	8.5558	1630	2.46379	1630	15.9319	1630	7.35549	1630	0.06887	1630	0.93907	1630	1.38525	1630	3.04967	1630	2.07174	1630	6.42355	1630	16.1575	1630	0.33718	1630	1.96671	1630	4.93793	1630	6.23971	1630	3.10406	1630	14.9711	1630	17.6032	1630	0.19859	1630	2.06175	1630	4.6141
1630	17.5822	1630	0.37028	1630	2.38278	1630	4.55671	1630	8.5558	1630	2.46379	1630	15.5319	1630	7.35549	1630	0.06887	1630	0.93907	1630	1.38525	1630	3.04967	1630	2.07174	1630	6.47355	1630	16.1575	1630	0.33718	1630	1.96671	1630	4.93793	1630	6.23971	1630	3.10406	1630	14.6711	1630	17.6032	1630	0.19859	1630	2.06175	1630	4.6141
1640	13.4434	1630	0.37028	1630	2.38278	1630	4.55671	1630	8.5558	1630	2.46379	1640	15.2431	1630	7.35549	1630	0.06887	1630	0.93907	1630	1.38525	1630	3.04967	1630	2.07174	1630	6.45355	1640	12.412	1630	0.33718	1630	1.96671	1630	4.93793	1630	6.23971	1630	3.10406	1640	13.978	1640	13.2875	1630	0.19859	1630	2.06175	1630	4.6141
1640	13.4434	1640	0.35577	1640	2.23051	1640	3.76756	1640	6.4228	1640	1.40854	1640	14.8431	1640	5.47429	1630	0.06887	1630	0.93907	1630	1.38525	1630	3.04967	1630	2.07174	1640	6.3404	1640	12.412	1640	0.324	1640	1.84025	1640	4.21112	1640	4.63244	1640	1.82724	1640	13.378	1640	13.2875	1640	0.19051	1640	1.93104	1640	3.94152
1640	13.4434	1640	0.35577	1640	2.23051	1640	3.76756	1640	6.4228	1640	1.40854	1640	14.4431	1640	5.47429	1640	0.06604	1640	0.8791	1640	1.12337	1640	2.28373	1640	1.27926	1640	5.9604	1640	12.412	1640	0.324	1640	1.84025	1640	4.21112	1640	4.63244	1640	1.82724	1640	12.978	1640	13.2875	1640	0.19051	1640	1.93104	1640	3.94152
1640	13.4434	1640	0.35577	1640	2.23051	1640	3.76756	1640	6.4228	1640	1.40854	1640	14.0431	1640	5.47429	1640	0.06604	1640	0.8791	1640	1.12337	1640	2.28373	1640	1.27926	1640	5.6104	1640	12.412	1640	0.324	1640	1.84025	1640	4.21112	1640	4.63244	1640	1.82724	1640	12.878	1640	13.2875	1640	0.19051	1640	1.93104	1640	3.94152
1640	13.4434	1640	0.35577	1640	2.23051	1640	3.76756	1640	6.4228	1640	1.40854	1640	13.8431	1640	5.47429	1640	0.06604	1640	0.8791	1640	1.12337	1640	2.28373	1640	1.27926	1640	5.4004	1640	12.412	1640	0.324	1640	1.84025	1640	4.21112	1640	4.63244	1640	1.82724	1640	12.678	1640	13.2875	1640	0.19051	1640	1.93104	1640	3.94152
1640	13.4434	1640	0.35577	1640	2.23051	1640	3.76756	1640	6.4228	1640	1.40854	1640	13.6431	1640	5.47429	1640	0.06604	1640	0.8791	1640	1.12337	1640	2.28373	1640	1.27926	1640	5.4104	1640	12.412	1640	0.324	1640	1.84025	1640	4.21112	1640	4.63244	1640	1.82724	1640	12.478	1640	13.2875	1640	0.19051	1640	1.93104	1640	3.94152
1640	13.4434	1640	0.35577	1640	2.23051	1640	3.76756	1640	6.4228	1640	1.40854	1640	13.5431	1640	5.47429	1640	0.06604	1640	0.8791	1640	1.12337	1640	2.28373	1640	1.27926	1640	5.3904	1640	12.412	1640	0.324	1640	1.84025	1640	4.21112	1640	4.63244	1640	1.82724	1640	12.178	1640	13.2875	1640	0.19051	1640	1.93104	1640	3.94152
1640	13.4434	1640	0.35577	1640	2.23051	1640	3.76756	1640	6.4228	1640	1.40854	1640	13.2431	1640	5.47429	1640	0.06604	1640	0.8791	1640	1.12337	1640	2.28373	1640	1.27926	1640	5.2704	1640	12.412	1640	0.324	1640	1.84025	1640	4.21112	1640	4.63244	1640	1.82724	1640	11.978	1640	13.2875	1640	0.19051	1640	1.93104	1640	3.94152
1640	13.4434	1640	0.35577	1640	2.23051	1640	3.76756	1640	6.4228	1640	1.40854	1640	12.8431	1640	5.47429	1640	0.06604	1640	0.8791	1640	1.12337	1640	2.28373	1640	1.27926	1640	5.0904	1640	12.412	1640	0.324	1640	1.84025	1640	4.21112	1640	4.63244	1640	1.82724	1640	11.678	1640	13.2875	1640	0.19051	1640	1.93104	1640	3.94152
1640	13.4434	1640	0.35577	1640	2.23051	1640	3.76756	1640	6.4228	1640	1.40854	1640	12.3431	1640	5.47429	1640	0.06604	1640	0.8791	1640	1.12337	1640	2.28373	1640	1.27926	1640	4.8504	1640	12.412	1640	0.324	1640	1.84025	1640	4.21112	1640	4.63244	1640	1.82724	1640	11.378	1640	13.2875	1640	0.19051	1640	1.93104	1640	3.94152
1640	13.4434	1640	0.35577	1640	2.23051	1640	3.76756	1640	6.4228	1640	1.40854	1640	11.8431	1640	5.47429	1640	0.06604	1640	0.8791	1640	1.12337	1640	2.28373	1640	1.27926	1640	4.5304	1640	12.412	1640	0.324	1640	1.84025	1640	4.21112	1640	4.63244	1640	1.82724	1640	11.078	1640	13.2875	1640	0.19051	1640	1.93104	1640	3.94152
1650	10.5597	1640	0.35577	1640	2.23051	1640	3.76756	1640	6.4228	1640	1.40854	1650	11.3542	1650	4.20791	1640	0.06604	1640	0.8791	1640	1.12337	1640	2.28373	1640	1.27926	1650	4.53725	1650	9.83647	1640	0.324	1640	1.84025	1640	4.21112	1640	4.63244	1640	1.82724	1650	10.745	1650	10.3432	1640	0.19051	1640	1.93104	1640	3.94152
1650	10.5597	1650	0.34206	1650	2.09202	1650	3.05218	1650	4.92927	1650	0.88055	1650	11.2042	1650	4.20791	1650	0.06337	1650	0.82455	1650	0.8916	1650	1.75058	1650	0.83311	1650	4.61725	1650	9.83647	1650	0.31156	1650	1.72532	1650	3.52724	1650	3.53087	1650	1.15951	1650	10.415	1650	10.3432	1650	0.1829	1650	1.81206	1650	3.31037
1650	10.5597	1650	0.34206	1650	2.09202	1650	3.05218	1650	4.92927	1650	0.88055	1650	11.0242	1650	4.20791	1650	0.06337	1650	0.82455	1650	0.8916	1650	1.75058	1650	0.83311	1650	4.76725	1650	9.83647	1650	0.31156	1650	1.72532	1650	3.52724	1650	3.53087	1650	1.15951	1650	10.115	1650	10.3432	1650	0.1829	1650	1.81206	1650	3.31037
1650	10.5597	1650	0.34206	1650	2.09202	1650	3.05218	1650	4.92927	1650	0.88055	1650	10.7542	1650	4.20791	1650	0.06337	1650	0.82455	1650	0.8916	1650	1.75058	1650	0.83311	1650	4.55725	1650	9.83647	1650	0.31156	1650	1.72532	1650	3.52724	1650	3.53087	1650	1.15951	1650	9.83498	1650	10.3432	1650	0.1829	1650	1.81206	1650	3.31037
1650	10.5597	1650	0.34206	1650	2.09202	1650	3.05218	1650	4.92927	1650	0.88055	1650	10.3142	1650	4.20791	1650	0.06337	1650	0.82455	1650	0.8916	1650	1.75058	1650	0.83311	1650	4.31725	1650	9.83647	1650	0.31156	1650	1.72532	1650	3.52724	1650	3.53087	1650	1.15951	1650	9.55498	1650	10.3432	1650	0.1829	1650	1.81206	1650	3.31037
1650	10.5597	1650	0.34206	1650	2.09202	1650	3.05218	1650	4.92927	1650	0.88055	1650	10.1442	1650	4.20791	1650	0.06337	1650	0.82455	1650	0.8916	1650	1.75058	1650	0.83311	1650	4.15725	1650	9.83647	1650	0.31156	1650	1.72532	1650	3.52724	1650	3.53087	1650	1.15951	1650	9.40498	1650	10.3432	1650	0.1829	1650	1.81206	1650	3.31037
1650	10.5597	1650	0.34206	1650	2.09202	1650	3.05218	1650	4.92927	1650	0.88055	1650	10.0642	1650	4.20791	1650	0.06337	1650	0.82455	1650	0.8916	1650	1.75058	1650	0.83311	1650	4.16725	1650	9.83647	1650	0.31156	1650	1.72532	1650	3.52724	1650	3.53087	1650	1.15951	1650	9.28498	1650	10.3432	1650	0.1829	1650	1.81206	1650	3.31037
1650	10.5597	1650	0.34206	1650	2.09202	1650	3.05218	1650	4.92927	1650	0.88055	1650	10.0542	1650	4.20791	1650	0.06337	1650	0.82455	1650	0.8916	1650	1.75058	1650	0.83311	1650	4.16725	1650	9.83647	1650	0.31156	1650	1.72532	1650	3.52724	1650	3.53087	1650	1.15951	1650	9.19498	1650	10.3432	1650	0.1829	1650	1.81206	1650	3.31037
1650	10.5597	1650	0.34206	1650	2.09202	1650	3.05218	1650	4.92927	1650	0.88055	1650	9.82424	1650	4.20791	1650	0.06337	1650	0.82455	1650	0.8916	1650	1.75058	1650	0.83311	1650	4.10725	1650	9.83647	1650	0.31156	1650	1.72532	1650	3.52724	1650	3.53087	1650	1.15951	1650	8.99498	1650	10.3432	1650	0.1829	1650	1.81206	1650	3.31037
1650	10.5597	1650	0.34206	1650	2.09202	1650	3.05218	1650	4.92927	1650	0.88055	1650	9.59424	1650	4.20791	1650	0.06337	1650	0.82455	1650	0.8916	1650	1.75058	1650	0.83311	1650	4.01725	1650	9.83647	1650	0.31156	1650	1.72532	1650	3.52724	1650	3.53087	1650	1.15951	1650	8.81498	1650	10.3432	1650	0.1829	1650	1.81206	1650	3.31037
1660	8.45064	1650	0.34206	1650	2.09202	1650	3.05218	1650	4.92927	1650	0.88055	1660	9.48543	1660	3.32371	1650	0.06337	1650	0.82455	1650	0.8916	1650	1.75058	1650	0.83311	1660	3.9341	1660	7.95813	1650	0.31156	1650	1.72532	1650	3.52724	1650	3.53087	1650	1.15951	1660	8.73192	1660	8.24534	1650	0.1829	1650	1.81206	1650	3.31037
1660	8.45064	1660	0.32912	1660	1.96574	1660	2.42273	1660	3.86992	1660	0.59418	1660	9.53543	1660	3.32371	1660	0.06087	1660	0.7748	1660	0.69259	1660	1.37365	1660	0.57519	1660	3.8541	1660	7.95813	1660	0.2998	1660	1.6206	1660	2.90174	1660	2.7601	1660	0.78886	1660	8.75192	1660	8.24534	1660	0.17574	1660	1.70349	1660	2.73352
1660	8.45064	1660	0.32912	1660	1.96574	1660	2.42273	1660	3.86992	1660	0.59418	1660	9.51543	1660	3.32371	1660	0.06087	1660	0.7748	1660	0.69259	1660	1.37365	1660	0.57519	1660	3.7141	1660	7.95813	1660	0.2998	1660	1.6206	1660	2.90174	1660	2.7601	1660	0.78886	1660	8.63192	1660	8.24534	1660	0.17574	1660	1.70349	1660	2.73352
1660	8.45064	1660	0.32912	1660	1.96574	1660	2.42273	1660	3.86992	1660	0.59418	1660	9.33543	1660	3.32371	1660	0.06087	1660	0.7748	1660	0.69259	1660	1.37365	1660	0.57519	1660	3.5541	1660	7.95813	1660	0.2998	1660	1.6206	1660	2.90174	1660	2.7601	1660	0.78886	1660	8.21192	1660	8.24534	1660	0.17574	1660	1.70349	1660	2.73352
1660	8.45064	1660	0.32912	1660	1.96574	1660	2.42273	1660	3.86992	1660	0.59418	1660	9.01543	1660	3.32371	1660	0.06087	1660	0.7748	1660	0.69259	1660	1.37365	1660	0.57519	1660	3.3741	1660	7.95813	1660	0.2998	1660	1.6206	1660	2.90174	1660	2.7601	1660	0.78886	1660	7.77192	1660	8.24534	1660	0.17574	1660	1.70349	1660	2.73352
1660	8.45064	1660	0.32912	1660	1.96574	1660	2.42273	1660	3.86992	1660	0.59418	1660	8.54543	1660	3.32371	1660	0.06087	1660	0.7748	1660	0.69259	1660	1.37365	1660	0.57519	1660	3.2141	1660	7.95813	1660	0.2998	1660	1.6206	1660	2.90174	1660	2.7601	1660	0.78886	1660	7.41192	1660	8.24534	1660	0.17574	1660	1.70349	1660	2.73352
1660	8.45064	1660	0.32912	1660	1.96574	1660	2.42273	1660	3.86992	1660	0.59418	1660	7.86543	1660	3.32371	1660	0.06087	1660	0.7748	1660	0.69259	1660	1.37365	1660	0.57519	1660	3.0741	1660	7.95813	1660	0.2998	1660	1.6206	1660	2.90174	1660	2.7601	1660	0.78886	1660	7.20192	1660	8.24534	1660	0.17574	1660	1.70349	1660	2.73352
1660	8.45064	1660	0.32912	1660	1.96574	1660	2.42273	1660	3.86992	1660	0.59418	1660	7.83543	1660	3.32371	1660	0.06087	1660	0.7748	1660	0.69259	1660	1.37365	1660	0.57519	1660	2.9441	1660	7.95813	1660	0.2998	1660	1.6206	1660	2.90174	1660	2.7601	1660	0.78886	1660	7.15192	1660	8.24534	1660	0.17574	1660	1.70349	1660	2.73352
1660	8.45064	1660	0.32912	1660	1.96574	1660	2.42273	1660	3.86992	1660	0.59418	1660	8.01543	1660	3.32371	1660	0.06087	1660	0.7748	1660	0.69259	1660	1.37365	1660	0.57519	1660	2.8241	1660	7.95813	1660	0.2998	1660	1.6206	1660	2.90174	1660	2.7601	1660	0.78886	1660	7.14192	1660	8.24534	1660	0.17574	1660	1.70349	1660	2.73352
1660	8.45064	1660	0.32912	1660	1.96574	1660	2.42273	1660	3.86992	1660	0.59418	1660	8.37543	1660	3.32371	1660	0.06087	1660	0.7748	1660	0.69259	1660	1.37365	1660	0.57519	1660	2.7641	1660	7.95813	1660	0.2998	1660	1.6206	1660	2.90174	1660	2.7601	1660	0.78886	1660	7.17192	1660	8.24534	1660	0.17574	1660	1.70349	1660	2.73352
1670	6.85366	1660	0.32912	1660	1.96574	1660	2.42273	1660	3.86992	1660	0.59418	1670	8.17661	1660	3.32371	1660	0.06087	1660	0.7748	1660	0.69259	1660	1.37365	1660	0.57519	1660	2.8041	1670	6.52436	1660	0.2998	1660	1.6206	1660	2.90174	1660	2.7601	1660	0.78886	1670	7.06886	1670	6.68033	1660	0.17574	1660	1.70349	1660	2.73352
1670	6.85366	1670	0.31687	1670	1.8503	1670	1.88426	1670	3.10275	1670	0.42518	1670	7.80661	1670	2.68137	1660	0.06087	1660	0.7748	1660	0.69259	1660	1.37365	1660	0.57519	1670	2.87095	1670	6.52436	1670	0.28867	1670	1.52494	1670	2.34459	1670	2.20684	1670	0.56725	1670	6.89886	1670	6.68033	1670	0.16898	1670	1.60418	1670	2.21924
1670	6.85366	1670	0.31687	1670	1.8503	1670	1.88426	1670	3.10275	1670	0.42518	1670	7.34661	1670	2.68137	1670	0.0585	1670	0.72932	1670	0.52655	1670	1.10118	1670	0.41729	1670	2.90095	1670	6.52436	1670	0.28867	1670	1.52494	1670	2.34459	1670	2.20684	1670	0.56725	1670	6.63886	1670	6.68033	1670	0.16898	1670	1.60418	1670	2.21924
1670	6.85366	1670	0.31687	1670	1.8503	1670	1.88426	1670	3.10275	1670	0.42518	1670	6.86661	1670	2.68137	1670	0.0585	1670	0.72932	1670	0.52655	1670	1.10118	1670	0.41729	1670	2.87095	1670	6.52436	1670	0.28867	1670	1.52494	1670	2.34459	1670	2.20684	1670	0.56725	1670	6.29886	1670	6.68033	1670	0.16898	1670	1.60418	1670	2.21924
1670	6.85366	1670	0.31687	1670	1.8503	1670	1.88426	1670	3.10275	1670	0.42518	1670	6.54661	1670	2.68137	1670	0.0585	1670	0.72932	1670	0.52655	1670	1.10118	1670	0.41729	1670	2.90095	1670	6.52436	1670	0.28867	1670	1.52494	1670	2.34459	1670	2.20684	1670	0.56725	1670	6.19886	1670	6.68033	1670	0.16898	1670	1.60418	1670	2.21924
1670	6.85366	1670	0.31687	1670	1.8503	1670	1.88426	1670	3.10275	1670	0.42518	1670	6.53661	1670	2.68137	1670	0.0585	1670	0.72932	1670	0.52655	1670	1.10118	1670	0.41729	1670	2.94095	1670	6.52436	1670	0.28867	1670	1.52494	1670	2.34459	1670	2.20684	1670	0.56725	1670	6.54886	1670	6.68033	1670	0.16898	1670	1.60418	1670	2.21924
1670	6.85366	1670	0.31687	1670	1.8503	1670	1.88426	1670	3.10275	1670	0.42518	1670	6.56661	1670	2.68137	1670	0.0585	1670	0.72932	1670	0.52655	1670	1.10118	1670	0.41729	1670	2.99095	1670	6.52436	1670	0.28867	1670	1.52494	1670	2.34459	1670	2.20684	1670	0.56725	1670	6.80886	1670	6.68033	1670	0.16898	1670	1.60418	1670	2.21924
1670	6.85366	1670	0.31687	1670	1.8503	1670	1.88426	1670	3.10275	1670	0.42518	1670	6.49661	1670	2.68137	1670	0.0585	1670	0.72932	1670	0.52655	1670	1.10118	1670	0.41729	1670	2.85095	1670	6.52436	1670	0.28867	1670	1.52494	1670	2.34459	1670	2.20684	1670	0.56725	1670	6.70886	1670	6.68033	1670	0.16898	1670	1.60418	1670	2.21924
1670	6.85366	1670	0.31687	1670	1.8503	1670	1.88426	1670	3.10275	1670	0.42518	1670	6.23661	1670	2.68137	1670	0.0585	1670	0.72932	1670	0.52655	1670	1.10118	1670	0.41729	1670	2.68095	1670	6.52436	1670	0.28867	1670	1.52494	1670	2.34459	1670	2.20684	1670	0.56725	1670	5.98886	1670	6.68033	1670	0.16898	1670	1.60418	1670	2.21924
1670	6.85366	1670	0.31687	1670	1.8503	1670	1.88426	1670	3.10275	1670	0.42518	1670	6.06661	1670	2.68137	1670	0.0585	1670	0.72932	1670	0.52655	1670	1.10118	1670	0.41729	1670	2.48095	1670	6.52436	1670	0.28867	1670	1.52494	1670	2.34459	1670	2.20684	1670	0.56725	1670	5.77886	1670	6.68033	1670	0.16898	1670	1.60418	1670	2.21924
1670	6.85366	1670	0.31687	1670	1.8503	1670	1.88426	1670	3.10275	1670	0.42518	1670	5.95661	1670	2.68137	1670	0.0585	1670	0.72932	1670	0.52655	1670	1.10118	1670	0.41729	1670	2.30095	1670	6.52436	1670	0.28867	1670	1.52494	1670	2.34459	1670	2.20684	1670	0.56725	1670	5.76886	1670	6.68033	1670	0.16898	1670	1.60418	1670	2.21924
1680	5.61813	1670	0.31687	1670	1.8503	1670	1.88426	1670	3.10275	1670	0.42518	1680	5.9178	1680	2.2008	1670	0.0585	1670	0.72932	1670	0.52655	1670	1.10118	1670	0.41729	1680	2.2878	1680	5.39859	1670	0.28867	1670	1.52494	1670	2.34459	1670	2.20684	1670	0.56725	1680	5.9658	1680	5.47329	1670	0.16898	1670	1.60418	1670	2.21924
1680	5.61813	1680	0.30528	1680	1.74454	1680	1.43589	1680	2.53456	1680	0.31821	1680	5.8578	1680	2.2008	1680	0.05627	1680	0.68764	1680	0.39179	1680	0.89958	1680	0.31508	1680	2.5478	1680	5.39859	1680	0.27814	1680	1.43734	1680	1.86064	1680	1.79951	1680	0.42586	1680	5.7558	1680	5.47329	1680	0.1626	1680	1.51312	1680	1.77142
1680	5.61813	1680	0.30528	1680	1.74454	1680	1.43589	1680	2.53456	1680	0.31821	1680	5.8078	1680	2.2008	1680	0.05627	1680	0.68764	1680	0.39179	1680	0.89958	1680	0.31508	1680	2.7578	1680	5.39859	1680	0.27814	1680	1.43734	1680	1.86064	1680	1.79951	1680	0.42586	1680	5.5358	1680	5.47329	1680	0.1626	1680	1.51312	1680	1.77142
1680	5.61813	1680	0.30528	1680	1.74454	1680	1.43589	1680	2.53456	1680	0.31821	1680	5.7878	1680	2.2008	1680	0.05627	1680	0.68764	1680	0.39179	1680	0.89958	1680	0.31508	1680	2.6678	1680	5.39859	1680	0.27814	1680	1.43734	1680	1.86064	1680	1.79951	1680	0.42586	1680	5.4158	1680	5.47329	1680	0.1626	1680	1.51312	1680	1.77142
1680	5.61813	1680	0.30528	1680	1.74454	1680	1.43589	1680	2.53456	1680	0.31821	1680	5.8178	1680	2.2008	1680	0.05627	1680	0.68764	1680	0.39179	1680	0.89958	1680	0.31508	1680	2.1178	1680	5.39859	1680	0.27814	1680	1.43734	1680	1.86064	1680	1.79951	1680	0.42586	1680	5.5758	1680	5.47329	1680	0.1626	1680	1.51312	1680	1.77142
1680	5.61813	1680	0.30528	1680	1.74454	1680	1.43589	1680	2.53456	1680	0.31821	1680	5.8178	1680	2.2008	1680	0.05627	1680	0.68764	1680	0.39179	1680	0.89958	1680	0.31508	1680	1.9078	1680	5.39859	1680	0.27814	1680	1.43734	1680	1.86064	1680	1.79951	1680	0.42586	1680	5.6758	1680	5.47329	1680	0.1626	1680	1.51312	1680	1.77142
1680	5.61813	1680	0.30528	1680	1.74454	1680	1.43589	1680	2.53456	1680	0.31821	1680	5.7678	1680	2.2008	1680	0.05627	1680	0.68764	1680	0.39179	1680	0.89958	1680	0.31508	1680	1.8678	1680	5.39859	1680	0.27814	1680	1.43734	1680	1.86064	1680	1.79951	1680	0.42586	1680	5.5958	1680	5.47329	1680	0.1626	1680	1.51312	1680	1.77142
1680	5.61813	1680	0.30528	1680	1.74454	1680	1.43589	1680	2.53456	1680	0.31821	1680	5.6778	1680	2.2008	1680	0.05627	1680	0.68764	1680	0.39179	1680	0.89958	1680	0.31508	1680	2.0278	1680	5.39859	1680	0.27814	1680	1.43734	1680	1.86064	1680	1.79951	1680	0.42586	1680	5.3958	1680	5.47329	1680	0.1626	1680	1.51312	1680	1.77142
1680	5.61813	1680	0.30528	1680	1.74454	1680	1.43589	1680	2.53456	1680	0.31821	1680	5.5778	1680	2.2008	1680	0.05627	1680	0.68764	1680	0.39179	1680	0.89958	1680	0.31508	1680	2.1678	1680	5.39859	1680	0.27814	1680	1.43734	1680	1.86064	1680	1.79951	1680	0.42586	1680	5.1058	1680	5.47329	1680	0.1626	1680	1.51312	1680	1.77142
1680	5.61813	1680	0.30528	1680	1.74454	1680	1.43589	1680	2.53456	1680	0.31821	1680	5.4778	1680	2.2008	1680	0.05627	1680	0.68764	1680	0.39179	1680	0.89958	1680	0.31508	1680	2.2278	1680	5.39859	1680	0.27814	1680	1.43734	1680	1.86064	1680	1.79951	1680	0.42586	1680	4.7058	1680	5.47329	1680	0.1626	1680	1.51312	1680	1.77142
1690	4.65002	1680	0.30528	1680	1.74454	1680	1.43589	1680	2.53456	1680	0.31821	1690	5.37899	1690	1.83393	1680	0.05627	1680	0.68764	1680	0.39179	1680	0.89958	1680	0.31508	1690	2.19465	1690	4.50072	1680	0.27814	1680	1.43734	1680	1.86064	1680	1.79951	1680	0.42586	1690	4.72274	1690	4.52234	1680	0.1626	1680	1.51312	1680	1.77142
1690	4.65002	1690	0.29429	1690	1.64741	1690	1.07212	1690	2.10457	1690	0.24662	1690	5.24899	1690	1.83393	1690	0.05416	1690	0.64937	1690	0.28532	1690	0.74709	1690	0.24565	1690	1.90465	1690	4.50072	1690	0.26815	1690	1.35693	1690	1.45024	1690	1.49249	1690	0.33074	1690	4.86274	1690	4.52234	1690	0.15656	1690	1.42946	1690	1.39019
1690	4.65002	1690	0.29429	1690	1.64741	1690	1.07212	1690	2.10457	1690	0.24662	1690	5.10899	1690	1.83393	1690	0.05416	1690	0.64937	1690	0.28532	1690	0.74709	1690	0.24565	1690	1.65965	1690	4.50072	1690	0.26815	1690	1.35693	1690	1.45024	1690	1.49249	1690	0.33074	1690	5.15274	1690	4.52234	1690	0.15656	1690	1.42946	1690	1.39019
1690	4.65002	1690	0.29429	1690	1.64741	1690	1.07212	1690	2.10457	1690	0.24662	1690	4.96899	1690	1.83393	1690	0.05416	1690	0.64937	1690	0.28532	1690	0.74709	1690	0.24565	1690	1.50965	1690	4.50072	1690	0.26815	1690	1.35693	1690	1.45024	1690	1.49249	1690	0.33074	1690	5.03274	1690	4.52234	1690	0.15656	1690	1.42946	1690	1.39019
1690	4.65002	1690	0.29429	1690	1.64741	1690	1.07212	1690	2.10457	1690	0.24662	1690	4.80899	1690	1.83393	1690	0.05416	1690	0.64937	1690	0.28532	1690	0.74709	1690	0.24565	1690	1.51765	1690	4.50072	1690	0.26815	1690	1.35693	1690	1.45024	1690	1.49249	1690	0.33074	1690	4.84274	1690	4.52234	1690	0.15656	1690	1.42946	1690	1.39019
1690	4.65002	1690	0.29429	1690	1.64741	1690	1.07212	1690	2.10457	1690	0.24662	1690	4.62899	1690	1.83393	1690	0.05416	1690	0.64937	1690	0.28532	1690	0.74709	1690	0.24565	1690	1.67765	1690	4.50072	1690	0.26815	1690	1.35693	1690	1.45024	1690	1.49249	1690	0.33074	1690	4.59274	1690	4.52234	1690	0.15656	1690	1.42946	1690	1.39019
1690	4.65002	1690	0.29429	1690	1.64741	1690	1.07212	1690	2.10457	1690	0.24662	1690	4.38899	1690	1.83393	1690	0.05416	1690	0.64937	1690	0.28532	1690	0.74709	1690	0.24565	1690	2.03465	1690	4.50072	1690	0.26815	1690	1.35693	1690	1.45024	1690	1.49249	1690	0.33074	1690	4.37274	1690	4.52234	1690	0.15656	1690	1.42946	1690	1.39019
1690	4.65002	1690	0.29429	1690	1.64741	1690	1.07212	1690	2.10457	1690	0.24662	1690	4.20899	1690	1.83393	1690	0.05416	1690	0.64937	1690	0.28532	1690	0.74709	1690	0.24565	1690	2.15465	1690	4.50072	1690	0.26815	1690	1.35693	1690	1.45024	1690	1.49249	1690	0.33074	1690	4.26274	1690	4.52234	1690	0.15656	1690	1.42946	1690	1.39019
1690	4.65002	1690	0.29429	1690	1.64741	1690	1.07212	1690	2.10457	1690	0.24662	1690	4.10899	1690	1.83393	1690	0.05416	1690	0.64937	1690	0.28532	1690	0.74709	1690	0.24565	1690	2.15465	1690	4.50072	1690	0.26815	1690	1.35693	1690	1.45024	1690	1.49249	1690	0.33074	1690	4.28274	1690	4.52234	1690	0.15656	1690	1.42946	1690	1.39019
1690	4.65002	1690	0.29429	1690	1.64741	1690	1.07212	1690	2.10457	1690	0.24662	1690	4.08899	1690	1.83393	1690	0.05416	1690	0.64937	1690	0.28532	1690	0.74709	1690	0.24565	1690	2.01465	1690	4.50072	1690	0.26815	1690	1.35693	1690	1.45024	1690	1.49249	1690	0.33074	1690	4.32274	1690	4.52234	1690	0.15656	1690	1.42946	1690	1.39019
1690	4.65002	1690	0.29429	1690	1.64741	1690	1.07212	1690	2.10457	1690	0.24662	1690	4.06899	1690	1.83393	1690	0.05416	1690	0.64937	1690	0.28532	1690	0.74709	1690	0.24565	1690	1.91465	1690	4.50072	1690	0.26815	1690	1.35693	1690	1.45024	1690	1.49249	1690	0.33074	1690	4.24274	1690	4.52234	1690	0.15656	1690	1.42946	1690	1.39019
1700	3.88578	1690	0.29429	1690	1.64741	1690	1.07212	1690	2.10457	1690	0.24662	1700	4.09017	1700	1.54989	1690	0.05416	1690	0.64937	1690	0.28532	1690	0.74709	1690	0.24565	1700	1.8315	1700	3.77917	1690	0.26815	1690	1.35693	1690	1.45024	1690	1.49249	1690	0.33074	1700	3.98968	1700	3.76363	1690	0.15656	1690	1.42946	1690	1.39019
1700	3.88578	1700	0.28388	1700	1.55803	1700	0.78434	1700	1.77266	1700	0.19652	1700	4.03017	1700	1.54989	1700	0.05217	1700	0.61415	1700	0.20336	1700	0.6294	1700	0.19656	1700	1.7405	1700	3.77917	1700	0.25869	1700	1.28298	1700	1.11021	1700	1.25616	1700	0.26393	1700	3.86968	1700	3.76363	1700	0.15086	1700	1.35241	1700	1.07266
1700	3.88578	1700	0.28388	1700	1.55803	1700	0.78434	1700	1.77266	1700	0.19652	1700	3.95017	1700	1.54989	1700	0.05217	1700	0.61415	1700	0.20336	1700	0.6294	1700	0.19656	1700	1.6395	1700	3.77917	1700	0.25869	1700	1.28298	1700	1.11021	1700	1.25616	1700	0.26393	1700	3.80968	1700	3.76363	1700	0.15086	1700	1.35241	1700	1.07266
1700	3.88578	1700	0.28388	1700	1.55803	1700	0.78434	1700	1.77266	1700	0.19652	1700	3.84017	1700	1.54989	1700	0.05217	1700	0.61415	1700	0.20336	1700	0.6294	1700	0.19656	1700	1.5335	1700	3.77917	1700	0.25869	1700	1.28298	1700	1.11021	1700	1.25616	1700	0.26393	1700	3.80968	1700	3.76363	1700	0.15086	1700	1.35241	1700	1.07266
1700	3.88578	1700	0.28388	1700	1.55803	1700	0.78434	1700	1.77266	1700	0.19652	1700	3.65017	1700	1.54989	1700	0.05217	1700	0.61415	1700	0.20336	1700	0.6294	1700	0.19656	1700	1.4235	1700	3.77917	1700	0.25869	1700	1.28298	1700	1.11021	1700	1.25616	1700	0.26393	1700	3.71968	1700	3.76363	1700	0.15086	1700	1.35241	1700	1.07266
1700	3.88578	1700	0.28388	1700	1.55803	1700	0.78434	1700	1.77266	1700	0.19652	1700	3.53017	1700	1.54989	1700	0.05217	1700	0.61415	1700	0.20336	1700	0.6294	1700	0.19656	1700	1.3295	1700	3.77917	1700	0.25869	1700	1.28298	1700	1.11021	1700	1.25616	1700	0.26393	1700	3.62968	1700	3.76363	1700	0.15086	1700	1.35241	1700	1.07266
1700	3.88578	1700	0.28388	1700	1.55803	1700	0.78434	1700	1.77266	1700	0.19652	1700	3.50017	1700	1.54989	1700	0.05217	1700	0.61415	1700	0.20336	1700	0.6294	1700	0.19656	1700	1.2525	1700	3.77917	1700	0.25869	1700	1.28298	1700	1.11021	1700	1.25616	1700	0.26393	1700	3.55968	1700	3.76363	1700	0.15086	1700	1.35241	1700	1.07266
1700	3.88578	1700	0.28388	1700	1.55803	1700	0.78434	1700	1.77266	1700	0.19652	1700	3.84017	1700	1.54989	1700	0.05217	1700	0.61415	1700	0.20336	1700	0.6294	1700	0.19656	1700	1.1925	1700	3.77917	1700	0.25869	1700	1.28298	1700	1.11021	1700	1.25616	1700	0.26393	1700	3.61968	1700	3.76363	1700	0.15086	1700	1.35241	1700	1.07266
1700	3.88578	1700	0.28388	1700	1.55803	1700	0.78434	1700	1.77266	1700	0.19652	1700	3.93017	1700	1.54989	1700	0.05217	1700	0.61415	1700	0.20336	1700	0.6294	1700	0.19656	1700	1.2275	1700	3.77917	1700	0.25869	1700	1.28298	1700	1.11021	1700	1.25616	1700	0.26393	1700	3.59968	1700	3.76363	1700	0.15086	1700	1.35241	1700	1.07266
1700	3.88578	1700	0.28388	1700	1.55803	1700	0.78434	1700	1.77266	1700	0.19652	1700	3.72017	1700	1.54989	1700	0.05217	1700	0.61415	1700	0.20336	1700	0.6294	1700	0.19656	1700	1.3005	1700	3.77917	1700	0.25869	1700	1.28298	1700	1.11021	1700	1.25616	1700	0.26393	1700	3.49968	1700	3.76363	1700	0.15086	1700	1.35241	1700	1.07266
1710	3.27951	1700	0.28388	1700	1.55803	1700	0.78434	1700	1.77266	1700	0.19652	1710	3.38136	1710	1.32756	1700	0.05217	1700	0.61415	1700	0.20336	1700	0.6294	1700	0.19656	1710	1.42035	1710	3.19764	1700	0.25869	1700	1.28298	1700	1.11021	1700	1.25616	1700	0.26393	1710	3.37662	1710	3.15402	1700	0.15086	1700	1.35241	1700	1.07266
1710	3.27951	1710	0.27399	1710	1.4756	1710	0.56223	1710	1.51182	1710	0.16015	1710	3.20136	1710	1.32756	1710	0.05028	1710	0.58166	1710	0.14185	1710	0.53692	1710	0.16067	1710	1.40335	1710	3.19764	1710	0.2497	1710	1.21481	1710	0.83475	1710	1.07081	1710	0.21531	1710	3.28662	1710	3.15402	1710	0.14545	1710	1.28132	1710	0.81373
1710	3.27951	1710	0.27399	1710	1.4756	1710	0.56223	1710	1.51182	1710	0.16015	1710	3.20136	1710	1.32756	1710	0.05028	1710	0.58166	1710	0.14185	1710	0.53692	1710	0.16067	1710	1.39935	1710	3.19764	1710	0.2497	1710	1.21481	1710	0.83475	1710	1.07081	1710	0.21531	1710	3.26662	1710	3.15402	1710	0.14545	1710	1.28132	1710	0.81373
1710	3.27951	1710	0.27399	1710	1.4756	1710	0.56223	1710	1.51182	1710	0.16015	1710	3.19136	1710	1.32756	1710	0.05028	1710	0.58166	1710	0.14185	1710	0.53692	1710	0.16067	1710	1.41135	1710	3.19764	1710	0.2497	1710	1.21481	1710	0.83475	1710	1.07081	1710	0.21531	1710	3.25662	1710	3.15402	1710	0.14545	1710	1.28132	1710	0.81373
1710	3.27951	1710	0.27399	1710	1.4756	1710	0.56223	1710	1.51182	1710	0.16015	1710	3.16136	1710	1.32756	1710	0.05028	1710	0.58166	1710	0.14185	1710	0.53692	1710	0.16067	1710	1.59135	1710	3.19764	1710	0.2497	1710	1.21481	1710	0.83475	1710	1.07081	1710	0.21531	1710	3.25662	1710	3.15402	1710	0.14545	1710	1.28132	1710	0.81373
1710	3.27951	1710	0.27399	1710	1.4756	1710	0.56223	1710	1.51182	1710	0.16015	1710	3.10136	1710	1.32756	1710	0.05028	1710	0.58166	1710	0.14185	1710	0.53692	1710	0.16067	1710	1.71235	1710	3.19764	1710	0.2497	1710	1.21481	1710	0.83475	1710	1.07081	1710	0.21531	1710	3.26662	1710	3.15402	1710	0.14545	1710	1.28132	1710	0.81373
1710	3.27951	1710	0.27399	1710	1.4756	1710	0.56223	1710	1.51182	1710	0.16015	1710	3.00136	1710	1.32756	1710	0.05028	1710	0.58166	1710	0.14185	1710	0.53692	1710	0.16067	1710	1.76835	1710	3.19764	1710	0.2497	1710	1.21481	1710	0.83475	1710	1.07081	1710	0.21531	1710	3.36662	1710	3.15402	1710	0.14545	1710	1.28132	1710	0.81373
1710	3.27951	1710	0.27399	1710	1.4756	1710	0.56223	1710	1.51182	1710	0.16015	1710	2.92136	1710	1.32756	1710	0.05028	1710	0.58166	1710	0.14185	1710	0.53692	1710	0.16067	1710	1.72235	1710	3.19764	1710	0.2497	1710	1.21481	1710	0.83475	1710	1.07081	1710	0.21531	1710	3.43662	1710	3.15402	1710	0.14545	1710	1.28132	1710	0.81373
1710	3.27951	1710	0.27399	1710	1.4756	1710	0.56223	1710	1.51182	1710	0.16015	1710	2.87136	1710	1.32756	1710	0.05028	1710	0.58166	1710	0.14185	1710	0.53692	1710	0.16067	1710	1.58335	1710	3.19764	1710	0.2497	1710	1.21481	1710	0.83475	1710	1.07081	1710	0.21531	1710	3.46662	1710	3.15402	1710	0.14545	1710	1.28132	1710	0.81373
1710	3.27951	1710	0.27399	1710	1.4756	1710	0.56223	1710	1.51182	1710	0.16015	1710	2.89136	1710	1.32756	1710	0.05028	1710	0.58166	1710	0.14185	1710	0.53692	1710	0.16067	1710	1.36335	1710	3.19764	1710	0.2497	1710	1.21481	1710	0.83475	1710	1.07081	1710	0.21531	1710	3.23662	1710	3.15402	1710	0.14545	1710	1.28132	1710	0.81373
1720	2.79648	1710	0.27399	1710	1.4756	1710	0.56223	1710	1.51182	1710	0.16015	1720	3.01254	1710	1.32756	1710	0.05028	1710	0.58166	1710	0.14185	1710	0.53692	1710	0.16067	1710	1.19035	1720	2.72866	1710	0.2497	1710	1.21481	1710	0.83475	1710	1.07081	1710	0.21531	1720	3.22356	1720	2.66227	1710	0.14545	1710	1.28132	1710	0.81373
1720	2.79648	1720	0.2646	1720	1.39944	1720	0.39488	1720	1.30354	1720	0.13296	1720	3.21254	1720	1.15182	1710	0.05028	1710	0.58166	1710	0.14185	1710	0.53692	1710	0.16067	1720	1.0732	1720	2.72866	1720	0.24116	1720	1.15185	1720	0.61644	1720	0.92301	1720	0.1789	1720	3.38356	1720	2.66227	1720	0.14033	1720	1.2156	1720	0.60693
1720	2.79648	1720	0.2646	1720	1.39944	1720	0.39488	1720	1.30354	1720	0.13296	1720	3.38254	1720	1.15182	1720	0.0485	1720	0.55165	1720	0.09685	1720	0.46306	1720	0.1337	1720	0.9982	1720	2.72866	1720	0.24116	1720	1.15185	1720	0.61644	1720	0.92301	1720	0.1789	1720	3.55356	1720	2.66227	1720	0.14033	1720	1.2156	1720	0.60693
1720	2.79648	1720	0.2646	1720	1.39944	1720	0.39488	1720	1.30354	1720	0.13296	1720	3.29254	1720	1.15182	1720	0.0485	1720	0.55165	1720	0.09685	1720	0.46306	1720	0.1337	1720	1.0882	1720	2.72866	1720	0.24116	1720	1.15185	1720	0.61644	1720	0.92301	1720	0.1789	1720	3.34356	1720	2.66227	1720	0.14033	1720	1.2156	1720	0.60693
1720	2.79648	1720	0.2646	1720	1.39944	1720	0.39488	1720	1.30354	1720	0.13296	1720	3.01254	1720	1.15182	1720	0.0485	1720	0.55165	1720	0.09685	1720	0.46306	1720	0.1337	1720	1.1752	1720	2.72866	1720	0.24116	1720	1.15185	1720	0.61644	1720	0.92301	1720	0.1789	1720	2.84356	1720	2.66227	1720	0.14033	1720	1.2156	1720	0.60693
1720	2.79648	1720	0.2646	1720	1.39944	1720	0.39488	1720	1.30354	1720	0.13296	1720	2.87254	1720	1.15182	1720	0.0485	1720	0.55165	1720	0.09685	1720	0.46306	1720	0.1337	1720	1.2532	1720	2.72866	1720	0.24116	1720	1.15185	1720	0.61644	1720	0.92301	1720	0.1789	1720	2.70356	1720	2.66227	1720	0.14033	1720	1.2156	1720	0.60693
1720	2.79648	1720	0.2646	1720	1.39944	1720	0.39488	1720	1.30354	1720	0.13296	1720	2.84254	1720	1.15182	1720	0.0485	1720	0.55165	1720	0.09685	1720	0.46306	1720	0.1337	1720	1.2482	1720	2.72866	1720	0.24116	1720	1.15185	1720	0.61644	1720	0.92301	1720	0.1789	1720	2.79356	1720	2.66227	1720	0.14033	1720	1.2156	1720	0.60693
1720	2.79648	1720	0.2646	1720	1.39944	1720	0.39488	1720	1.30354	1720	0.13296	1720	2.86254	1720	1.15182	1720	0.0485	1720	0.55165	1720	0.09685	1720	0.46306	1720	0.1337	1720	1.1372	1720	2.72866	1720	0.24116	1720	1.15185	1720	0.61644	1720	0.92301	1720	0.1789	1720	3.04356	1720	2.66227	1720	0.14033	1720	1.2156	1720	0.60693
1720	2.79648	1720	0.2646	1720	1.39944	1720	0.39488	1720	1.30354	1720	0.13296	1720	2.55254	1720	1.15182	1720	0.0485	1720	0.55165	1720	0.09685	1720	0.46306	1720	0.1337	1720	0.9442	1720	2.72866	1720	0.24116	1720	1.15185	1720	0.61644	1720	0.92301	1720	0.1789	1720	2.86356	1720	2.66227	1720	0.14033	1720	1.2156	1720	0.60693
1720	2.79648	1720	0.2646	1720	1.39944	1720	0.39488	1720	1.30354	1720	0.13296	1720	2.25854	1720	1.15182	1720	0.0485	1720	0.55165	1720	0.09685	1720	0.46306	1720	0.1337	1720	0.7144	1720	2.72866	1720	0.24116	1720	1.15185	1720	0.61644	1720	0.92301	1720	0.1789	1720	2.68356	1720	2.66227	1720	0.14033	1720	1.2156	1720	0.60693
1720	2.79648	1720	0.2646	1720	1.39944	1720	0.39488	1720	1.30354	1720	0.13296	1720	2.00254	1720	1.15182	1720	0.0485	1720	0.55165	1720	0.09685	1720	0.46306	1720	0.1337	1720	0.6162	1720	2.72866	1720	0.24116	1720	1.15185	1720	0.61644	1720	0.92301	1720	0.1789	1720	2.52356	1720	2.66227	1720	0.14033	1720	1.2156	1720	0.60693
1730	2.4097	1720	0.2646	1720	1.39944	1720	0.39488	1720	1.30354	1720	0.13296	1730	1.96573	1730	1.01152	1720	0.0485	1720	0.55165	1720	0.09685	1720	0.46306	1720	0.1337	1730	0.61605	1730	2.35044	1720	0.24116	1720	1.15185	1720	0.61644	1720	0.92301	1720	0.1789	1730	2.5905	1730	2.26455	1720	0.14033	1720	1.2156	1720	0.60693
1730	2.4097	1730	0.25567	1730	1.32894	1730	0.27174	1730	1.13484	1730	0.11211	1730	2.15073	1730	1.01152	1730	0.0468	1730	0.52386	1730	0.06471	1730	0.40323	1730	0.11293	1730	0.61405	1730	2.35044	1730	0.23304	1730	1.09359	1730	0.44711	1730	0.80341	1730	0.15093	1730	2.7005	1730	2.26455	1730	0.13546	1730	1.15473	1730	0.44507
1730	2.4097	1730	0.25567	1730	1.32894	1730	0.27174	1730	1.13484	1730	0.11211	1730	2.48373	1730	1.01152	1730	0.0468	1730	0.52386	1730	0.06471	1730	0.40323	1730	0.11293	1730	0.59805	1730	2.35044	1730	0.23304	1730	1.09359	1730	0.44711	1730	0.80341	1730	0.15093	1730	2.8405	1730	2.26455	1730	0.13546	1730	1.15473	1730	0.44507
1730	2.4097	1730	0.25567	1730	1.32894	1730	0.27174	1730	1.13484	1730	0.11211	1730	2.81373	1730	1.01152	1730	0.0468	1730	0.52386	1730	0.06471	1730	0.40323	1730	0.11293	1730	0.61605	1730	2.35044	1730	0.23304	1730	1.09359	1730	0.44711	1730	0.80341	1730	0.15093	1730	2.9405	1730	2.26455	1730	0.13546	1730	1.15473	1730	0.44507
1730	2.4097	1730	0.25567	1730	1.32894	1730	0.27174	1730	1.13484	1730	0.11211	1730	2.62373	1730	1.01152	1730	0.0468	1730	0.52386	1730	0.06471	1730	0.40323	1730	0.11293	1730	0.93205	1730	2.35044	1730	0.23304	1730	1.09359	1730	0.44711	1730	0.80341	1730	0.15093	1730	2.9305	1730	2.26455	1730	0.13546	1730	1.15473	1730	0.44507
1730	2.4097	1730	0.25567	1730	1.32894	1730	0.27174	1730	1.13484	1730	0.11211	1730	2.14973	1730	1.01152	1730	0.0468	1730	0.52386	1730	0.06471	1730	0.40323	1730	0.11293	1730	1.16605	1730	2.35044	1730	0.23304	1730	1.09359	1730	0.44711	1730	0.80341	1730	0.15093	1730	2.8405	1730	2.26455	1730	0.13546	1730	1.15473	1730	0.44507
1730	2.4097	1730	0.25567	1730	1.32894	1730	0.27174	1730	1.13484	1730	0.11211	1730	1.89473	1730	1.01152	1730	0.0468	1730	0.52386	1730	0.06471	1730	0.40323	1730	0.11293	1730	1.25905	1730	2.35044	1730	0.23304	1730	1.09359	1730	0.44711	1730	0.80341	1730	0.15093	1730	2.6605	1730	2.26455	1730	0.13546	1730	1.15473	1730	0.44507
1730	2.4097	1730	0.25567	1730	1.32894	1730	0.27174	1730	1.13484	1730	0.11211	1730	1.92073	1730	1.01152	1730	0.0468	1730	0.52386	1730	0.06471	1730	0.40323	1730	0.11293	1730	0.80175	1730	2.35044	1730	0.23304	1730	1.09359	1730	0.44711	1730	0.80341	1730	0.15093	1730	2.4405	1730	2.26455	1730	0.13546	1730	1.15473	1730	0.44507
1730	2.4097	1730	0.25567	1730	1.32894	1730	0.27174	1730	1.13484	1730	0.11211	1730	2.07873	1730	1.01152	1730	0.0468	1730	0.52386	1730	0.06471	1730	0.40323	1730	0.11293	1730	0.61405	1730	2.35044	1730	0.23304	1730	1.09359	1730	0.44711	1730	0.80341	1730	0.15093	1730	2.2035	1730	2.26455	1730	0.13546	1730	1.15473	1730	0.44507
1730	2.4097	1730	0.25567	1730	1.32894	1730	0.27174	1730	1.13484	1730	0.11211	1730	2.16373	1730	1.01152	1730	0.0468	1730	0.52386	1730	0.06471	1730	0.40323	1730	0.11293	1730	0.61005	1730	2.35044	1730	0.23304	1730	1.09359	1730	0.44711	1730	0.80341	1730	0.15093	1730	2.0055	1730	2.26455	1730	0.13546	1730	1.15473	1730	0.44507
1740	2.09793	1730	0.25567	1730	1.32894	1730	0.27174	1730	1.13484	1730	0.11211	1740	2.23991	1740	0.89824	1730	0.0468	1730	0.52386	1730	0.06471	1730	0.40323	1730	0.11293	1740	0.8227	1740	2.04519	1730	0.23304	1730	1.09359	1730	0.44711	1730	0.80341	1730	0.15093	1740	1.92545	1740	1.94204	1730	0.13546	1730	1.15473	1730	0.44507
1740	2.09793	1740	0.24718	1740	1.26355	1740	0.18323	1740	0.99642	1740	0.09578	1740	2.29991	1740	0.89824	1740	0.04519	1740	0.49809	1740	0.04232	1740	0.35413	1740	0.09662	1740	0.9949	1740	2.04519	1740	0.22531	1740	1.03959	1740	0.3185	1740	0.70536	1740	0.12902	1740	1.96445	1740	1.94204	1740	0.13085	1740	1.09825	1740	0.32089
1740	2.09793	1740	0.24718	1740	1.26355	1740	0.18323	1740	0.99642	1740	0.09578	1740	2.37891	1740	0.89824	1740	0.04519	1740	0.49809	1740	0.04232	1740	0.35413	1740	0.09662	1740	1.1069	1740	2.04519	1740	0.22531	1740	1.03959	1740	0.3185	1740	0.70536	1740	0.12902	1740	2.31745	1740	1.94204	1740	0.13085	1740	1.09825	1740	0.32089
1740	2.09793	1740	0.24718	1740	1.26355	1740	0.18323	1740	0.99642	1740	0.09578	1740	2.41391	1740	0.89824	1740	0.04519	1740	0.49809	1740	0.04232	1740	0.35413	1740	0.09662	1740	1.0339	1740	2.04519	1740	0.22531	1740	1.03959	1740	0.3185	1740	0.70536	1740	0.12902	1740	2.43745	1740	1.94204	1740	0.13085	1740	1.09825	1740	0.32089
1740	2.09793	1740	0.24718	1740	1.26355	1740	0.18323	1740	0.99642	1740	0.09578	1740	2.41291	1740	0.89824	1740	0.04519	1740	0.49809	1740	0.04232	1740	0.35413	1740	0.09662	1740	0.7724	1740	2.04519	1740	0.22531	1740	1.03959	1740	0.3185	1740	0.70536	1740	0.12902	1740	2.42745	1740	1.94204	1740	0.13085	1740	1.09825	1740	0.32089
1740	2.09793	1740	0.24718	1740	1.26355	1740	0.18323	1740	0.99642	1740	0.09578	1740	2.35391	1740	0.89824	1740	0.04519	1740	0.49809	1740	0.04232	1740	0.35413	1740	0.09662	1740	0.5349	1740	2.04519	1740	0.22531	1740	1.03959	1740	0.3185	1740	0.70536	1740	0.12902	1740	2.23445	1740	1.94204	1740	0.13085	1740	1.09825	1740	0.32089
1740	2.09793	1740	0.24718	1740	1.26355	1740	0.18323	1740	0.99642	1740	0.09578	1740	2.16291	1740	0.89824	1740	0.04519	1740	0.49809	1740	0.04232	1740	0.35413	1740	0.09662	1740	0.6699	1740	2.04519	1740	0.22531	1740	1.03959	1740	0.3185	1740	0.70536	1740	0.12902	1740	1.96945	1740	1.94204	1740	0.13085	1740	1.09825	1740	0.32089
1740	2.09793	1740	0.24718	1740	1.26355	1740	0.18323	1740	0.99642	1740	0.09578	1740	1.96391	1740	0.89824	1740	0.04519	1740	0.49809	1740	0.04232	1740	0.35413	1740	0.09662	1740	0.8566	1740	2.04519	1740	0.22531	1740	1.03959	1740	0.3185	1740	0.70536	1740	0.12902	1740	1.75345	1740	1.94204	1740	0.13085	1740	1.09825	1740	0.32089
1740	2.09793	1740	0.24718	1740	1.26355	1740	0.18323	1740	0.99642	1740	0.09578	1740	1.89591	1740	0.89824	1740	0.04519	1740	0.49809	1740	0.04232	1740	0.35413	1740	0.09662	1740	0.9929	1740	2.04519	1740	0.22531	1740	1.03959	1740	0.3185	1740	0.70536	1740	0.12902	1740	1.77945	1740	1.94204	1740	0.13085	1740	1.09825	1740	0.32089
1740	2.09793	1740	0.24718	1740	1.26355	1740	0.18323	1740	0.99642	1740	0.09578	1740	2.01891	1740	0.89824	1740	0.04519	1740	0.49809	1740	0.04232	1740	0.35413	1740	0.09662	1740	0.9129	1740	2.04519	1740	0.22531	1740	1.03959	1740	0.3185	1740	0.70536	1740	0.12902	1740	2.11645	1740	1.94204	1740	0.13085	1740	1.09825	1740	0.32089
1750	1.84439	1740	0.24718	1740	1.26355	1740	0.18323	1740	0.99642	1740	0.09578	1750	2.1901	1740	0.89824	1740	0.04519	1740	0.49809	1740	0.04232	1740	0.35413	1740	0.09662	1740	0.8796	1750	1.79825	1740	0.22531	1740	1.03959	1740	0.3185	1740	0.70536	1740	0.12902	1750	2.45439	1750	1.67957	1740	0.13085	1740	1.09825	1740	0.32089
1750	1.84439	1750	0.2391	1750	1.2028	1750	0.12105	1750	0.88156	1750	0.08277	1750	2.2811	1750	0.80566	1740	0.04519	1740	0.49809	1740	0.04232	1740	0.35413	1740	0.09662	1750	0.88625	1750	1.79825	1750	0.21796	1750	0.98943	1750	0.22285	1750	0.62403	1750	0.11153	1750	2.47439	1750	1.67957	1750	0.12646	1750	1.04576	1750	0.22747
1750	1.84439	1750	0.2391	1750	1.2028	1750	0.12105	1750	0.88156	1750	0.08277	1750	2.2981	1750	0.80566	1750	0.04367	1750	0.47414	1750	0.02709	1750	0.31338	1750	0.08358	1750	0.93775	1750	1.79825	1750	0.21796	1750	0.98943	1750	0.22285	1750	0.62403	1750	0.11153	1750	2.36439	1750	1.67957	1750	0.12646	1750	1.04576	1750	0.22747
1750	1.84439	1750	0.2391	1750	1.2028	1750	0.12105	1750	0.88156	1750	0.08277	1750	2.2601	1750	0.80566	1750	0.04367	1750	0.47414	1750	0.02709	1750	0.31338	1750	0.08358	1750	1.08475	1750	1.79825	1750	0.21796	1750	0.98943	1750	0.22285	1750	0.62403	1750	0.11153	1750	2.21539	1750	1.67957	1750	0.12646	1750	1.04576	1750	0.22747
1750	1.84439	1750	0.2391	1750	1.2028	1750	0.12105	1750	0.88156	1750	0.08277	1750	2.1421	1750	0.80566	1750	0.04367	1750	0.47414	1750	0.02709	1750	0.31338	1750	0.08358	1750	1.21175	1750	1.79825	1750	0.21796	1750	0.98943	1750	0.22285	1750	0.62403	1750	0.11153	1750	2.04539	1750	1.67957	1750	0.12646	1750	1.04576	1750	0.22747
1750	1.84439	1750	0.2391	1750	1.2028	1750	0.12105	1750	0.88156	1750	0.08277	1750	1.9681	1750	0.80566	1750	0.04367	1750	0.47414	1750	0.02709	1750	0.31338	1750	0.08358	1750	1.22975	1750	1.79825	1750	0.21796	1750	0.98943	1750	0.22285	1750	0.62403	1750	0.11153	1750	1.96039	1750	1.67957	1750	0.12646	1750	1.04576	1750	0.22747
1750	1.84439	1750	0.2391	1750	1.2028	1750	0.12105	1750	0.88156	1750	0.08277	1750	1.7831	1750	0.80566	1750	0.04367	1750	0.47414	1750	0.02709	1750	0.31338	1750	0.08358	1750	1.04075	1750	1.79825	1750	0.21796	1750	0.98943	1750	0.22285	1750	0.62403	1750	0.11153	1750	1.91039	1750	1.67957	1750	0.12646	1750	1.04576	1750	0.22747
1750	1.84439	1750	0.2391	1750	1.2028	1750	0.12105	1750	0.88156	1750	0.08277	1750	1.6001	1750	0.80566	1750	0.04367	1750	0.47414	1750	0.02709	1750	0.31338	1750	0.08358	1750	0.80104	1750	1.79825	1750	0.21796	1750	0.98943	1750	0.22285	1750	0.62403	1750	0.11153	1750	1.89139	1750	1.67957	1750	0.12646	1750	1.04576	1750	0.22747
1750	1.84439	1750	0.2391	1750	1.2028	1750	0.12105	1750	0.88156	1750	0.08277	1750	1.5741	1750	0.80566	1750	0.04367	1750	0.47414	1750	0.02709	1750	0.31338	1750	0.08358	1750	0.55475	1750	1.79825	1750	0.21796	1750	0.98943	1750	0.22285	1750	0.62403	1750	0.11153	1750	1.70639	1750	1.67957	1750	0.12646	1750	1.04576	1750	0.22747
1750	1.84439	1750	0.2391	1750	1.2028	1750	0.12105	1750	0.88156	1750	0.08277	1750	1.5911	1750	0.80566	1750	0.04367	1750	0.47414	1750	0.02709	1750	0.31338	1750	0.08358	1750	0.38175	1750	1.79825	1750	0.21796	1750	0.98943	1750	0.22285	1750	0.62403	1750	0.11153	1750	1.54339	1750	1.67957	1750	0.12646	1750	1.04576	1750	0.22747
1750	1.84439	1750	0.2391	1750	1.2028	1750	0.12105	1750	0.88156	1750	0.08277	1750	1.6281	1750	0.80566	1750	0.04367	1750	0.47414	1750	0.02709	1750	0.31338	1750	0.08358	1750	0.30175	1750	1.79825	1750	0.21796	1750	0.98943	1750	0.22285	1750	0.62403	1750	0.11153	1750	1.48139	1750	1.67957	1750	0.12646	1750	1.04576	1750	0.22747
1760	1.63597	1750	0.2391	1750	1.2028	1750	0.12105	1750	0.88156	1750	0.08277	1760	1.66029	1760	0.72896	1750	0.04367	1750	0.47414	1750	0.02709	1750	0.31338	1750	0.08358	1760	0.3716	1760	1.59758	1750	0.21796	1750	0.98943	1750	0.22285	1750	0.62403	1750	0.11153	1760	1.67433	1760	1.46488	1750	0.12646	1750	1.04576	1750	0.22747
1760	1.63597	1760	0.23139	1760	1.14628	1760	0.07836	1760	0.78525	1760	0.07222	1760	1.70029	1760	0.72896	1760	0.04222	1760	0.45186	1760	0.01697	1760	0.2792	1760	0.073	1760	0.4606	1760	1.59758	1760	0.21095	1760	0.94277	1760	0.15314	1760	0.55587	1760	0.09735	1760	1.76133	1760	1.46488	1760	0.12229	1760	0.99689	1760	0.15853
1760	1.63597	1760	0.23139	1760	1.14628	1760	0.07836	1760	0.78525	1760	0.07222	1760	1.77529	1760	0.72896	1760	0.04222	1760	0.45186	1760	0.01697	1760	0.2792	1760	0.073	1760	0.5496	1760	1.59758	1760	0.21095	1760	0.94277	1760	0.15314	1760	0.55587	1760	0.09735	1760	1.62733	1760	1.46488	1760	0.12229	1760	0.99689	1760	0.15853
[truncated: 257 more rows]
[truncated: 6 more columns]
